# Supplementary material for: The Use of a Chimeric Rhodopsin Vector for the Detection of New Proteorhodopsins Based on Color
Source: Front Microbiol. 2018 Mar 13;9:439. doi: 10.3389/fmicb.2018.00439 (PMC5859045; doi:10.3389/fmicb.2018.00439)
Supplement: DATA SHEET S1 — CTD data. [file Data_Sheet_1.XLSX]

## Sheet: Summary
Bloom cruise March 3rd 2014
UpLoad	Time	=	Mar	3	2014	09:36:21
Depth	Temperature	Salinity	PAR/Irradiance	PAR/Irradiance	Fluorescence	Density	Oxygen	Potential
3.337	21.677	40.5554	448.63	8.3903	0.12764	28.5387	176.68	21.6763	down
3.306	21.6787	40.5541	461.26	8.3354	0.12764	28.5373	176.682	21.6781
3.25	21.6796	40.553	485.03	8.3251	0.12978	28.5362	176.683	21.6789
3.145	21.679	40.5524	471.25	8.4216	0.12947	28.5359	176.683	21.6783
3.053	21.6781	40.5522	487.42	8.5556	0.13001	28.536	176.683	21.6774
2.978	21.6762	40.553	484.69	8.641	0.13016	28.5371	176.681	21.6756
2.929	21.6746	40.554	508.42	8.6165	0.12749	28.5383	176.679	21.674
2.892	21.6736	40.5583	508.86	8.6349	0.12734	28.5419	176.734	21.6731
2.91	21.6737	40.5619	457.14	8.6272	0.12757	28.5446	176.73	21.6731
2.978	21.6756	40.5616	449.18	8.6564	0.12741	28.5439	176.732	21.675
3.065	21.6778	40.5604	451.71	8.661	0.12863	28.5423	176.734	21.6772
3.127	21.679	40.5597	490.34	8.6871	0.12863	28.5415	176.735	21.6783
3.189	21.6801	40.5587	497.02	8.6933	0.12886	28.5403	176.737	21.6795
3.239	21.6806	40.5594	499.47	8.6902	0.12871	28.5407	176.737	21.68
3.245	21.6811	40.5592	505.3	8.735	0.12856	28.5405	176.737	21.6805
3.22	21.6811	40.559	481.63	8.7723	0.12795	28.5403	176.737	21.6804
3.146	21.681	40.5583	466.39	8.8567	0.12764	28.5398	176.738	21.6803
3.047	21.6809	40.5573	499.47	8.8112	0.12734	28.5391	176.738	21.6803
2.948	21.6801	40.5574	493.72	8.7738	0.12734	28.5394	176.737	21.6795
2.855	21.6791	40.5575	499.3	8.819	0.13031	28.5397	176.736	21.6786
2.805	21.6786	40.5579	557.25	8.8472	0.13031	28.5402	176.735	21.678
2.805	21.6777	40.5596	553.06	8.8128	0.1297	28.5417	176.336	21.6772
2.88	21.6781	40.5625	536.6	8.7304	0.13001	28.5439	176.333	21.6775
2.991	21.6795	40.5624	513.26	8.7925	0.12734	28.5434	176.334	21.6789
3.121	21.6809	40.561	490.52	8.9149	0.12757	28.5419	176.337	21.6803
3.202	21.682	40.56	484.35	9.0167	0.12749	28.5408	176.339	21.6813
3.22	21.6826	40.5597	475.58	9.0986	0.12718	28.5404	176.339	21.6819
3.214	21.6829	40.5593	473.74	9.0343	0.12779	28.5401	176.34	21.6822
3.139	21.6826	40.5586	500.44	8.8992	0.13153	28.5396	176.34	21.6819
3.065	21.6819	40.5583	517.16	8.8708	0.13077	28.5396	176.34	21.6813
2.991	21.6811	40.5588	496.85	8.8677	0.1313	28.5402	176.338	21.6805
2.923	21.6804	40.559	457.47	8.7894	0.13146	28.5405	176.338	21.6798
2.879	21.6796	40.5587	458.67	8.7381	0.12985	28.5405	176.337	21.679
2.873	21.6789	40.5595	486.74	8.7273	0.13039	28.5413	176.336	21.6783
2.904	21.6781	40.5575	504.77	8.7211	0.13024	28.5401	176.424	21.6775
2.966	21.6774	40.5601	514.8	8.805	0.1297	28.5422	176.422	21.6768
3.04	21.6767	40.5614	535.56	8.9848	0.12902	28.5434	176.421	21.6761
3.127	21.677	40.561	522.82	9.0728	0.12902	28.543	176.422	21.6763
3.17	21.6781	40.5634	494.93	9.0857	0.12909	28.5445	176.42	21.6775
3.195	21.6794	40.5606	443.61	8.9927	0.12917	28.5421	176.423	21.6787
3.183	21.6795	40.5589	491.47	8.8708	0.12871	28.5407	176.425	21.6788
3.139	21.6786	40.5575	490.34	8.8065	0.1265	28.5399	176.426	21.6779
3.102	21.6766	40.558	544.38	8.7505	0.12634	28.5408	176.425	21.676
3.053	21.6745	40.5607	523.83	8.7273	0.12634	28.5435	176.421	21.6739
3.028	21.6742	40.5627	495.72	8.7226	0.1265	28.5451	176.419	21.6736
3.016	21.6746	40.5635	473.91	8.7226	0.1252	28.5456	176.418	21.674
3.016	21.6756	40.5629	446.74	8.7754	0.12482	28.5449	176.419	21.675
3.053	21.6765	40.5624	440.82	8.8897	0.12459	28.5443	176.42	21.6759
3.096	21.677	40.5623	465.9	8.8881	0.12543	28.544	176.417	21.6764
3.17	21.6774	40.5612	432.91	8.8865	0.1252	28.5431	176.419	21.6767
3.239	21.6773	40.5606	446.98	8.8992	0.12467	28.5426	176.42	21.6767
3.257	21.6766	40.5611	489.05	8.8284	0.12512	28.5432	176.419	21.676
3.257	21.6765	40.5616	474.74	8.6518	0.12467	28.5436	176.418	21.6758
3.183	21.6766	40.5609	460.21	8.5057	0.12436	28.543	176.419	21.676
3.115	21.6763	40.5598	471.67	8.4696	0.12711	28.5423	176.419	21.6757
3.028	21.6755	40.561	471.67	8.5344	0.12749	28.5434	176.418	21.6749
2.997	21.6747	40.5619	487.42	8.5511	0.12757	28.5443	176.416	21.6741
3.016	21.6745	40.5622	482.48	8.6104	0.12741	28.5447	176.416	21.6739
3.103	21.6744	40.5632	450.05	8.7133	0.12665	28.5454	176.415	21.6738
3.22	21.6746	40.564	432.07	8.7025	0.12619	28.546	176.415	21.674
3.313	21.676	40.5665	431.47	8.7505	0.12596	28.5475	176.414	21.6754
3.344	21.6783	40.5637	429.88	8.661	0.12627	28.5447	176.361	21.6776
3.306	21.6798	40.5612	425.82	8.4741	0.12627	28.5424	176.364	21.6791
3.214	21.6798	40.5592	444.24	8.4157	0.12833	28.5408	176.366	21.6792
3.102	21.6787	40.5585	443.61	8.5102	0.12772	28.5406	176.365	21.6781
3.009	21.6772	40.5585	458.51	8.5602	0.12764	28.5411	176.364	21.6766
2.966	21.6753	40.5608	490.43	8.5496	0.12779	28.5434	176.361	21.6747
2.972	21.6744	40.5633	472.41	8.5148	0.12764	28.5455	176.358	21.6738
3.059	21.6746	40.5684	457.31	8.4786	0.12772	28.5493	176.354	21.674
3.164	21.6776	40.5699	436.88	8.5329	0.12749	28.5497	176.354	21.6769
3.275	21.6816	40.565	438.96	8.5845	0.12787	28.5447	176.361	21.681
3.362	21.6839	40.5615	411.19	8.5906	0.13016	28.5414	176.365	21.6832
3.393	21.6844	40.5606	415.11	8.615	0.13031	28.5406	176.367	21.6837
3.355	21.6841	40.5603	445.8	8.7133	0.13039	28.5405	176.367	21.6834
3.269	21.6838	40.5607	466.23	8.7288	0.13024	28.5408	176.366	21.6831
3.151	21.6833	40.559	485.63	8.7288	0.13008	28.5397	176.179	21.6827
3.003	21.6822	40.559	493.02	8.7103	0.12963	28.54	176.178	21.6816
2.885	21.6808	40.5604	525.49	8.6242	0.13031	28.5414	176.175	21.6802
2.786	21.6798	40.5619	523.28	8.661	0.12993	28.5429	176.173	21.6792
2.799	21.6796	40.5635	531.72	8.7242	0.13008	28.5442	176.171	21.679
2.892	21.68	40.5655	502.29	8.7769	0.12764	28.5456	176.17	21.6794
3.071	21.6815	40.5662	485.71	8.9165	0.12734	28.5457	176.17	21.6809
3.294	21.6834	40.5641	455.86	9.0744	0.12688	28.5436	176.174	21.6827
3.455	21.6846	40.5621	415.47	9.2073	0.12726	28.5417	176.178	21.6839
3.51	21.6849	40.5611	396.71	9.1455	0.13146	28.5408	176.179	21.6842
3.473	21.6846	40.5611	406.52	8.9832	0.13115	28.541	176.179	21.6839
3.343	21.6841	40.5612	432.91	8.9657	0.13153	28.5412	176.178	21.6835
3.17	21.6839	40.5609	469.35	8.9959	0.13077	28.541	176.177	21.6833
2.953	21.6832	40.5589	496.59	9.1147	0.13115	28.5396	176.677	21.6826
2.768	21.6828	40.5583	490	9.0599	0.12963	28.5393	176.676	21.6822
2.626	21.6829	40.5633	501.76	8.9784	0.12993	28.543	176.67	21.6824
2.582	21.6835	40.5635	529.2	9.0311	0.13016	28.543	176.67	21.683
2.625	21.6843	40.5223	558.14	9.1958	0.1297	28.5114	176.713	21.6838
2.774	21.685	40.5635	546.3	9.4687	0.12726	28.5426	176.671	21.6844
2.972	21.6857	40.5625	485.97	9.7946	0.12734	28.5417	176.674	21.6851
3.226	21.6858	40.5615	447.84	10.141	0.12757	28.5409	176.676	21.6852
3.405	21.6853	40.5611	414.89	10.512	0.12734	28.5408	176.678	21.6846
3.473	21.685	40.5617	427.77	9.9997	0.12879	28.5413	176.677	21.6843
3.386	21.6846	40.5611	449.02	9.7272	0.12917	28.5409	176.677	21.684
3.225	21.6841	40.5597	470.1	9.5394	0.12879	28.54	176.678	21.6834
3.009	21.6836	40.558	476.16	9.6124	0.12917	28.5389	176.678	21.683
2.811	21.6832	40.5629	484.35	9.7237	0.12863	28.5427	176.672	21.6827
2.638	21.6832	40.564	497.64	9.9045	0.12902	28.5435	175.815	21.6827
2.545	21.6836	40.5637	501.32	9.8993	0.12932	28.5432	175.815	21.683
2.545	21.6838	40.5629	498.16	9.8329	0.12856	28.5425	175.815	21.6833
2.625	21.6838	40.5622	506.37	9.9697	0.12871	28.542	175.817	21.6833
2.786	21.6834	40.5611	472.66	10.15	0.12802	28.5413	175.819	21.6828
3.003	21.6824	40.5611	415.47	10.572	0.12802	28.5415	175.82	21.6818
3.176	21.6812	40.5625	385.57	10.869	0.12757	28.5429	175.819	21.6806
3.287	21.6809	40.5627	396.29	10.954	0.12726	28.5432	175.819	21.6802
3.324	21.6808	40.5628	449.81	10.542	0.12772	28.5433	175.819	21.6801
3.281	21.6806	40.5625	502.2	9.9909	0.12734	28.5431	175.819	21.6799
3.163	21.6803	40.5623	499.39	9.722	0.12726	28.5431	175.819	21.6797
3.021	21.6799	40.5625	492.76	9.6636	0.12764	28.5433	175.817	21.6793
2.91	21.6797	40.5627	471.92	9.6688	0.12802	28.5436	175.816	21.6791
2.861	21.6794	40.564	452.43	9.6928	0.12612	28.5446	177.361	21.6788
2.867	21.6798	40.5655	448.39	9.7462	0.12596	28.5457	177.36	21.6792
2.959	21.6811	40.5661	457.71	9.873	0.12688	28.5458	177.36	21.6805
3.145	21.6828	40.5657	441.9	10.065	0.1265	28.545	177.362	21.6822
3.368	21.6841	40.5643	432.23	10.296	0.1265	28.5435	177.365	21.6835
3.603	21.6852	40.5633	410.61	10.471	0.12657	28.5424	177.368	21.6845
3.82	21.6856	40.5623	379.06	10.829	0.1265	28.5416	177.37	21.6848
3.968	21.6856	40.5623	379.79	10.375	0.12657	28.5416	177.371	21.6848
4.055	21.6854	40.5626	379.12	9.6739	0.1268	28.5419	177.371	21.6846
4.086	21.6853	40.5627	406.16	9.1568	0.12535	28.542	177.371	21.6845
4.111	21.6852	40.5628	442.68	8.896	0.12512	28.5421	177.371	21.6844
4.16	21.685	40.563	433.52	8.9134	0.12497	28.5423	177.371	21.6841
4.247	21.685	40.563	414.6	8.9434	0.12551	28.5423	177.372	21.6841
4.371	21.685	40.5629	408.09	8.907	0.12619	28.5423	177.373	21.6841
4.5	21.6851	40.5625	397.96	8.9102	0.12619	28.5419	177.642	21.6842
4.612	21.6846	40.5629	387.68	8.8347	0.12627	28.5424	177.642	21.6837
4.704	21.6846	40.5629	370.95	8.7629	0.12627	28.5424	177.643	21.6836
4.797	21.6845	40.563	374.62	8.5571	0.1265	28.5425	177.643	21.6835
4.884	21.6844	40.563	373.31	8.3844	0.12665	28.5425	177.643	21.6834
4.989	21.6841	40.5638	373.77	8.2165	0.12604	28.5432	177.643	21.6831
5.144	21.6845	40.566	370.5	8.1454	0.12627	28.5448	177.642	21.6834
5.311	21.6859	40.5647	339.75	8.154	0.12604	28.5434	177.645	21.6848
5.497	21.687	40.564	334.42	8.2369	0.12764	28.5426	177.647	21.6859
5.689	21.6875	40.5635	334.13	8.234	0.12757	28.5421	177.649	21.6863
5.85	21.6881	40.5625	327.04	8.082	0.12718	28.5411	177.651	21.687
5.973	21.6881	40.5626	322.64	7.8907	0.12741	28.5413	177.651	21.6869
6.06	21.6882	40.5626	325.09	7.7161	0.13031	28.5412	177.652	21.687
6.116	21.6881	40.5625	334.89	7.5992	0.12985	28.5411	177.112	21.6869
6.165	21.6881	40.5624	350.18	7.5347	0.12985	28.541	177.112	21.6869
6.227	21.6881	40.5622	348.21	7.4561	0.12978	28.5409	177.112	21.6868
6.295	21.6878	40.5622	331.84	7.435	0.12993	28.541	177.113	21.6865
6.406	21.6876	40.5618	331.15	7.4429	0.13001	28.5408	177.114	21.6863
6.536	21.6872	40.5622	327.9	7.5133	0.13008	28.5412	177.114	21.6859
6.679	21.6868	40.564	323.27	7.5227	0.13016	28.5427	177.113	21.6855
6.827	21.6872	40.5636	319.65	7.4946	0.13016	28.5423	177.114	21.6859
6.97	21.6879	40.5631	304.73	7.3732	0.13008	28.5417	177.116	21.6865
7.124	21.6881	40.5629	295.3	7.2369	0.12955	28.5415	177.117	21.6866
7.248	21.6883	40.5634	301.17	7.112	0.12932	28.5418	177.117	21.6869
7.39	21.6883	40.5631	305.38	7.0629	0.13016	28.5416	177.118	21.6868
7.539	21.6883	40.563	306.67	7.0278	0.13245	28.5416	177.119	21.6868
7.669	21.6882	40.5628	306.34	6.9979	0.13283	28.5414	177.12	21.6867
7.792	21.6882	40.5632	296.91	6.9298	0.13245	28.5418	177.794	21.6867
7.916	21.6883	40.5629	296.02	6.8539	0.1323	28.5415	177.795	21.6867
8.015	21.6882	40.5631	291.48	6.7992	0.13489	28.5417	177.795	21.6866
8.102	21.6883	40.5628	302.12	6.7211	0.13519	28.5414	177.796	21.6867
8.158	21.6882	40.5628	309.32	6.6273	0.13474	28.5415	177.796	21.6866
8.219	21.688	40.5628	298.43	6.5628	0.13519	28.5416	177.796	21.6863
8.294	21.6879	40.5626	290	6.5151	0.13535	28.5414	177.797	21.6862
8.362	21.6874	40.5623	286.4	6.5001	0.13405	28.5414	177.798	21.6857
8.479	21.6871	40.5627	293.07	6.5093	0.13359	28.5418	177.798	21.6854
8.622	21.6867	40.5641	296.39	6.4955	0.13359	28.5429	177.797	21.685
8.789	21.6871	40.5641	272.51	6.4334	0.13405	28.5428	177.798	21.6854
8.999	21.6876	40.5637	248.01	6.382	0.13359	28.5424	177.8	21.6858
9.191	21.6881	40.5631	240.97	6.3503	0.13329	28.5418	176.432	21.6862
9.395	21.688	40.5629	233.05	6.3537	0.13298	28.5417	176.433	21.6861
9.556	21.6881	40.5624	234.37	6.2997	0.13352	28.5412	176.435	21.6862
9.674	21.6875	40.5638	246.92	6.2184	0.13344	28.5425	176.434	21.6855
9.742	21.6879	40.5633	270.55	6.1414	0.13596	28.542	176.435	21.6859
9.754	21.688	40.5632	293.23	6.113	0.13573	28.542	176.435	21.686
9.748	21.6881	40.5629	293.18	6.1403	0.13619	28.5417	176.435	21.6861
9.723	21.6877	40.563	287.26	6.1512	0.13596	28.5419	176.435	21.6858
9.736	21.6874	40.5633	280.08	6.1501	0.13657	28.5421	176.435	21.6854
9.804	21.6873	40.5634	268.47	6.1141	0.13588	28.5423	176.707	21.6853
9.94	21.6872	40.5638	251.26	6.048	0.13619	28.5426	176.707	21.6852
10.151	21.6874	40.5639	244.08	6.0158	0.1355	28.5426	176.708	21.6854
10.398	21.6876	40.5636	229.76	6.0222	0.13405	28.5423	176.71	21.6856
10.689	21.6881	40.563	215.63	6.1206	0.13375	28.5418	176.712	21.6859
10.943	21.6879	40.5636	202.27	6.2372	0.13359	28.5423	176.713	21.6857
11.159	21.688	40.5634	200.85	6.1501	0.13336	28.5422	176.714	21.6857
11.326	21.6881	40.5638	209.32	5.8991	0.13367	28.5424	176.715	21.6859
11.4	21.6885	40.5636	229.11	5.6542	0.13939	28.5422	176.716	21.6862
11.425	21.6887	40.5634	249.98	5.597	0.13954	28.542	176.716	21.6864
11.394	21.6886	40.5635	260.34	5.5801	0.13954	28.5421	176.716	21.6864
11.338	21.689	40.5627	257.43	5.59	0.14008	28.5414	176.716	21.6867
11.326	21.6886	40.5633	245.24	5.589	0.13787	28.5419	176.716	21.6864
11.308	21.6889	40.5635	240.2	5.5761	0.13832	28.542	176.715	21.6866
11.388	21.6886	40.564	233.22	5.5592	0.13855	28.5424	177.192	21.6864
11.549	21.689	40.5637	219.57	5.5711	0.13901	28.5421	177.193	21.6867
11.796	21.689	40.5636	207.27	5.618	0.13321	28.542	177.195	21.6866
12.075	21.6891	40.5633	196.87	5.7702	0.13375	28.5418	177.197	21.6866
12.403	21.6889	40.5637	181.77	6.0815	0.1339	28.5422	177.198	21.6864
12.694	21.6889	40.5637	164.5	6.5733	0.13329	28.5422	177.2	21.6863
12.873	21.6891	40.5631	173.13	6.3323	0.13359	28.5417	177.202	21.6865
12.991	21.689	40.563	200.4	5.8022	0.14076	28.5417	177.202	21.6864
12.985	21.6888	40.563	225.24	5.2809	0.14107	28.5417	177.202	21.6862
12.904	21.6886	40.5636	230.24	5.0921	0.14084	28.5423	177.201	21.6861
12.83	21.6885	40.5641	227.95	5.0767	0.14115	28.5427	177.2	21.6859
12.768	21.6889	40.5639	222.56	5.0794	0.13939	28.5424	177.2	21.6863
12.768	21.6886	40.564	215.9	5.0758	0.13962	28.5425	176.676	21.6861
12.855	21.6891	40.5634	209.36	5.0867	0.13985	28.5419	176.677	21.6866
13.034	21.6889	40.5637	200.89	5.135	0.13954	28.5422	176.678	21.6863
13.288	21.6889	40.5643	189.37	5.2098	0.13893	28.5427	176.678	21.6862
13.597	21.6891	40.5638	175.49	5.429	0.13825	28.5423	176.681	21.6863
13.912	21.6893	40.5644	159.18	5.7038	0.13886	28.5427	176.682	21.6865
14.24	21.69	40.5637	139.27	6.2128	0.1387	28.542	176.685	21.6871
14.432	21.6905	40.5631	142.79	6.6285	0.13901	28.5414	176.686	21.6876
14.531	21.6907	40.5629	176.14	5.4668	0.1426	28.5412	176.687	21.6878
14.488	21.6911	40.5627	201.35	4.7724	0.14229	28.541	176.273	21.6882
14.389	21.691	40.5622	208.81	4.6123	0.14214	28.5406	176.273	21.6881
14.321	21.6908	40.5628	208.63	4.595	0.14214	28.5411	176.272	21.6879
14.309	21.6906	40.5626	204.31	4.5549	0.14221	28.541	176.272	21.6878
14.408	21.6904	40.5629	196.9	4.5305	0.1426	28.5413	176.272	21.6875
14.587	21.6902	40.5634	189.77	4.5014	0.14221	28.5417	176.273	21.6873
14.89	21.6901	40.564	182.57	4.5087	0.14229	28.5422	176.274	21.6871
15.206	21.6901	40.5645	173.16	4.5549	0.14199	28.5426	176.275	21.6871
15.497	21.6909	40.5635	160.22	4.623	0.13832	28.5417	176.278	21.6878
15.689	21.6915	40.5628	159.97	4.6147	0.13848	28.541	176.28	21.6883
15.806	21.6917	40.5626	169.85	4.3916	0.13832	28.5408	176.281	21.6886
15.85	21.692	40.5622	179.14	4.2296	0.13855	28.5404	176.281	21.6888
15.868	21.692	40.5624	184.15	4.1627	0.14694	28.5405	176.281	21.6888
15.887	21.692	40.5617	186.46	4.1553	0.14755	28.54	176.282	21.6888
15.973	21.6918	40.5625	185.12	4.1101	0.14656	28.5406	176.793	21.6886
16.097	21.6916	40.5628	180.21	4.0778	0.1471	28.541	176.794	21.6883
16.252	21.6918	40.5629	173.53	4.0422	0.14298	28.5409	176.795	21.6885
16.4	21.6918	40.5627	167.56	4.0299	0.14328	28.5409	176.796	21.6885
16.549	21.6921	40.5616	164.76	3.9846	0.14389	28.5399	176.798	21.6888
16.673	21.6919	40.5625	163.81	3.9505	0.14343	28.5407	176.797	21.6885
16.796	21.6918	40.5626	164.56	3.9131	0.14343	28.5408	176.798	21.6884
16.901	21.692	40.5626	164.67	3.8691	0.14694	28.5408	176.798	21.6886
17.001	21.6922	40.5627	165.11	3.8366	0.14702	28.5407	176.799	21.6888
17.13	21.6921	40.5627	164.79	3.8153	0.14687	28.5408	176.8	21.6887
17.267	21.6922	40.5625	165.22	3.7935	0.14687	28.5407	176.801	21.6888
17.428	21.6922	40.5625	163.49	3.7677	0.15572	28.5406	176.802	21.6887
17.595	21.6921	40.5625	161.95	3.7434	0.15595	28.5407	176.803	21.6886
17.743	21.6921	40.5628	159.54	3.704	0.15511	28.5409	175.689	21.6885
17.879	21.6921	40.5624	157.26	3.6669	0.15511	28.5406	175.69	21.6886
17.985	21.6921	40.5623	155.91	3.6328	0.15312	28.5406	175.691	21.6885
18.034	21.6924	40.5623	155.09	3.5945	0.15282	28.5405	175.691	21.6888
18.077	21.6922	40.5625	154.58	3.5784	0.15312	28.5406	175.691	21.6886
18.115	21.6923	40.5624	154.41	3.5649	0.15297	28.5406	175.691	21.6887
18.201	21.6923	40.5623	153.63	3.5413	0.15328	28.5405	175.692	21.6887
18.331	21.6922	40.5624	153.36	3.5349	0.15038	28.5406	175.693	21.6885
18.517	21.6922	40.5625	152.39	3.5178	0.15053	28.5407	175.694	21.6885
18.74	21.6921	40.5625	151.3	3.4989	0.15076	28.5408	175.695	21.6884
18.981	21.6924	40.562	148.84	3.4788	0.15099	28.5403	175.697	21.6886
19.185	21.6923	40.5622	145.99	3.4576	0.15549	28.5405	175.698	21.6885
19.371	21.6922	40.5622	143.55	3.3954	0.15549	28.5405	175.699	21.6883
19.513	21.6921	40.5623	142.47	3.3414	0.15557	28.5407	175.699	21.6881
19.612	21.6921	40.5622	142.95	3.3008	0.15534	28.5405	177.013	21.6882
19.661	21.6921	40.5622	143.63	3.2647	0.15709	28.5405	177.013	21.6882
19.686	21.6919	40.5622	144.11	3.2442	0.15702	28.5406	177.013	21.6879
19.698	21.6918	40.5625	143.83	3.2395	0.15679	28.5409	177.013	21.6879
19.748	21.6921	40.562	143.17	3.253	0.15663	28.5404	177.013	21.6881
19.853	21.6917	40.5623	142.24	3.2372	0.15709	28.5407	177.014	21.6877
20.008	21.6916	40.5631	140.04	3.2151	0.15076	28.5415	177.014	21.6875
20.2	21.6918	40.5628	137.4	3.1937	0.15053	28.5412	177.015	21.6878
20.453	21.6922	40.5623	134.6	3.1651	0.15053	28.5407	177.017	21.6881
20.689	21.6922	40.5625	131.52	3.148	0.15038	28.5408	177.018	21.6881
20.905	21.6921	40.5626	129.63	3.1147	0.159	28.5409	177.019	21.6879
21.078	21.6923	40.5631	129.5	3.0767	0.1593	28.5412	177.02	21.6881
21.215	21.6923	40.5625	130.11	3.0217	0.15961	28.5408	176.341	21.6881
21.301	21.6925	40.5623	130.87	2.965	0.1593	28.5406	176.342	21.6882
21.351	21.6923	40.5624	130.78	2.9373	0.15763	28.5408	176.342	21.688
21.363	21.6924	40.5623	130.37	2.9288	0.15396	28.5407	176.342	21.6881
21.376	21.6926	40.5622	129.68	2.9325	0.1545	28.5405	176.343	21.6883
21.4	21.6923	40.5624	128.75	2.9204	0.15396	28.5407	176.343	21.688
21.469	21.6924	40.5625	128.16	2.9278	0.1545	28.5408	176.343	21.6881
21.636	21.6926	40.5623	126.13	2.9161	0.15068	28.5406	176.344	21.6883
21.846	21.6925	40.5628	123.58	2.8952	0.15114	28.541	176.345	21.6881
22.119	21.6924	40.5631	120.51	2.8738	0.15114	28.5413	175.886	21.688
22.422	21.6926	40.5626	116.04	2.8821	0.15053	28.5409	175.888	21.6881
22.645	21.693	40.5626	113.86	2.892	0.15724	28.5408	175.89	21.6884
22.8	21.6931	40.5624	115.35	2.8198	0.15694	28.5406	175.891	21.6885
22.874	21.6932	40.5623	118.23	2.7284	0.15679	28.5405	175.892	21.6886
22.88	21.6932	40.5622	118.83	2.6742	0.15686	28.5404	175.892	21.6886
22.843	21.6931	40.5624	119.5	2.664	0.15694	28.5406	175.891	21.6886
22.836	21.6932	40.5622	119.08	2.6722	0.16335	28.5404	175.891	21.6886
22.873	21.6931	40.5626	118.79	2.6742	0.16289	28.5408	175.891	21.6886
22.972	21.6932	40.5627	117.71	2.6597	0.1632	28.5408	175.892	21.6886
23.127	21.6933	40.5623	115.84	2.6477	0.16289	28.5405	175.893	21.6887
23.313	21.6933	40.5625	113.54	2.6305	0.15099	28.5406	175.894	21.6886
23.492	21.6934	40.5627	111.82	2.6171	0.15061	28.5408	175.895	21.6887
23.653	21.6935	40.5622	110.9	2.6001	0.15084	28.5404	175.896	21.6887
23.758	21.6933	40.5626	111.27	2.5548	0.15084	28.5408	176.515	21.6885
23.783	21.6936	40.5625	111.54	2.5276	0.15778	28.5406	176.516	21.6888
23.715	21.6936	40.5622	111.62	2.5148	0.15801	28.5404	176.516	21.6888
23.61	21.6933	40.5626	112.01	2.5294	0.1577	28.5407	176.515	21.6886
23.473	21.6936	40.562	112.59	2.5437	0.15808	28.5402	176.515	21.6889
23.343	21.6935	40.5623	113.24	2.5627	0.15793	28.5404	176.513	21.6888
23.263	21.6933	40.562	114.06	2.5725	0.15465	28.5403	176.513	21.6886
23.238	21.6931	40.5627	113.9	2.5776	0.15465	28.5409	176.512	21.6884
23.319	21.6933	40.5626	113.28	2.5715	0.15435	28.5407	176.513	21.6886
23.443	21.6933	40.5629	112.25	2.5627	0.15465	28.541	176.513	21.6886
23.585	21.6935	40.5626	110.97	2.5543	0.15831	28.5407	176.515	21.6887
23.702	21.6936	40.5625	109.96	2.5437	0.15808	28.5406	176.515	21.6889
23.771	21.6936	40.5623	109.85	2.5226	0.15778	28.5404	176.516	21.6889
23.764	21.6936	40.5623	110.02	2.5071	0.15801	28.5404	176.576	21.6888
23.69	21.6936	40.5624	110.57	2.5089	0.15824	28.5406	176.575	21.6888
23.609	21.6936	40.5624	111.01	2.5098	0.1577	28.5405	176.575	21.6889
23.535	21.6935	40.5624	111.76	2.5308	0.1577	28.5406	176.575	21.6888
23.51	21.6935	40.5626	112.11	2.5433	0.15778	28.5407	176.574	21.6888
23.554	21.6935	40.5624	112.21	2.5409	0.15824	28.5406	176.575	21.6888
23.671	21.6934	40.5628	111.35	2.5363	0.15564	28.5409	176.575	21.6886
23.882	21.6938	40.5627	109.48	2.5405	0.15595	28.5407	176.576	21.689
24.123	21.6939	40.5624	106.67	2.5112	0.15595	28.5405	176.578	21.6891
24.377	21.6938	40.5625	103.57	2.5258	0.15579	28.5406	176.579	21.6889
24.562	21.6941	40.5621	102.26	2.4998	0.15694	28.5402	176.581	21.6891
24.711	21.6939	40.5623	102.44	2.4522	0.15648	28.5404	176.581	21.6889
24.834	21.6938	40.5625	103.31	2.401	0.15694	28.5406	176.582	21.6888
24.884	21.6939	40.5626	103.73	2.3672	0.15671	28.5406	176.582	21.6889
24.927	21.6941	40.5621	103.98	2.3505	0.15648	28.5402	176.631	21.6891
24.995	21.694	40.562	104.24	2.3475	0.15694	28.5402	176.631	21.689
25.045	21.6936	40.5626	103.66	2.3514	0.15694	28.5407	176.631	21.6886
25.119	21.6936	40.5628	103.22	2.3612	0.15694	28.5409	176.631	21.6885
25.231	21.6938	40.5629	102.37	2.3574	0.1564	28.5409	176.632	21.6887
25.385	21.6941	40.5627	101.47	2.3582	0.15305	28.5407	176.633	21.689
25.564	21.6942	40.5626	100.09	2.3458	0.1532	28.5406	176.634	21.6891
25.769	21.6945	40.5626	98.399	2.336	0.15351	28.5406	176.635	21.6893
25.973	21.6945	40.5625	97.469	2.3178	0.15297	28.5405	176.637	21.6893
26.152	21.6944	40.5628	95.838	2.2977	0.15808	28.5407	176.637	21.6891
26.301	21.6946	40.5628	95.032	2.2682	0.15824	28.5406	176.638	21.6894
26.425	21.6945	40.5626	94.899	2.222	0.15808	28.5406	176.639	21.6892
26.493	21.6949	40.5627	95.3	2.1982	0.15846	28.5405	175.509	21.6896
26.524	21.6951	40.5627	95.317	2.1878	0.15793	28.5405	175.509	21.6898
26.586	21.6952	40.5623	95.501	2.1874	0.16022	28.5402	175.51	21.6899
26.648	21.6951	40.5625	95.669	2.1827	0.16052	28.5403	175.51	21.6897
26.747	21.6953	40.5622	95.669	2.1862	0.16014	28.54	175.511	21.6899
26.852	21.6951	40.5624	95.166	2.1866	0.1606	28.5403	175.512	21.6897
26.994	21.695	40.5624	94.118	2.187	0.1532	28.5403	175.512	21.6896
27.167	21.6947	40.5629	93.491	2.1779	0.15267	28.5408	175.513	21.6893
27.359	21.6948	40.5624	91.635	2.1775	0.15312	28.5404	175.514	21.6893
27.57	21.6949	40.5626	89.454	2.1632	0.15297	28.5405	175.609	21.6894
27.774	21.6948	40.562	87.571	2.155	0.15412	28.5401	175.611	21.6892
27.953	21.6946	40.5621	85.999	2.1377	0.15457	28.5402	175.612	21.689
28.102	21.6943	40.5626	86.135	2.1048	0.15442	28.5407	175.612	21.6887
28.201	21.6941	40.5625	87.018	2.0555	0.15435	28.5407	175.613	21.6885
28.275	21.6941	40.5625	88.049	2.0517	0.15435	28.5407	175.613	21.6885
28.337	21.6941	40.5627	88.796	2.0334	0.16106	28.5408	175.613	21.6885
28.405	21.6944	40.5624	89.187	2.0275	0.16167	28.5406	175.614	21.6887
28.517	21.694	40.5628	88.968	2.036	0.16159	28.541	175.614	21.6883
28.684	21.6941	40.5629	88.562	2.0227	0.16167	28.541	175.615	21.6883
28.906	21.6941	40.563	86.621	2.0242	0.1603	28.5411	175.616	21.6883
29.123	21.6942	40.5625	84.129	2.036	0.16075	28.5408	175.618	21.6884
29.327	21.6942	40.5628	81.852	2.0242	0.16075	28.5409	175.619	21.6883
29.482	21.6941	40.5628	80.907	1.9999	0.16068	28.541	175.62	21.6881
29.618	21.6942	40.5624	81.078	1.9607	0.15923	28.5407	176.206	21.6883
29.705	21.6938	40.5627	81.78	1.9248	0.15877	28.541	176.206	21.6878
29.804	21.6937	40.5628	82.213	1.9097	0.15946	28.5411	176.207	21.6877
29.934	21.6936	40.563	82.054	1.8871	0.15923	28.5413	176.207	21.6876
30.119	21.6937	40.5634	81.665	1.8774	0.15946	28.5416	176.208	21.6877
30.318	21.6939	40.5632	80.383	1.8781	0.16365	28.5414	176.209	21.6878
30.516	21.6942	40.5625	79.819	1.8871	0.16289	28.5408	176.211	21.6881
30.664	21.6943	40.5629	78.386	1.8854	0.16335	28.5411	176.212	21.6882
30.782	21.6943	40.5631	78.221	1.8685	0.16304	28.5412	176.212	21.6881
30.844	21.6946	40.5626	78.524	1.8436	0.15892	28.5408	176.213	21.6884
30.899	21.6946	40.5625	78.842	1.8318	0.15938	28.5407	176.213	21.6884
30.937	21.6946	40.5629	78.718	1.8164	0.15923	28.541	176.213	21.6884
31.042	21.6945	40.5626	78.083	1.8065	0.15991	28.5408	176.214	21.6882
31.221	21.6942	40.5631	77.169	1.8028	0.16152	28.5413	176.13	21.688
31.475	21.6943	40.5651	75.663	1.7916	0.16197	28.5428	176.129	21.688
31.778	21.695	40.564	73.318	1.8031	0.16159	28.5418	176.132	21.6886
32.106	21.6951	40.5631	69.647	1.8426	0.16182	28.5411	176.135	21.6887
32.354	21.6954	40.5628	67.56	1.8819	0.16175	28.5408	176.137	21.6889
32.539	21.6953	40.563	67.858	1.8238	0.15938	28.541	176.138	21.6888
32.595	21.6952	40.5636	70.523	1.7291	0.15969	28.5415	176.137	21.6887
32.595	21.6956	40.563	72.574	1.6882	0.15946	28.5409	176.138	21.689
32.539	21.6956	40.563	73.125	1.6811	0.15953	28.5409	176.138	21.6891
32.496	21.6956	40.5633	73.061	1.6938	0.15946	28.5411	176.137	21.6891
32.49	21.6955	40.5631	72.984	1.6938	0.15892	28.541	176.137	21.689
32.582	21.6954	40.5635	72.497	1.6857	0.15946	28.5413	176.138	21.6889
32.755	21.6956	40.5634	71.258	1.6916	0.15908	28.5412	176.139	21.6891
33.015	21.6959	40.5631	69.281	1.6857	0.15908	28.5409	176.141	21.6893
33.331	21.696	40.5631	66.405	1.7001	0.15938	28.5409	175.768	21.6893
33.665	21.696	40.5625	63.391	1.7544	0.15938	28.5405	175.77	21.6892
33.975	21.696	40.5623	59.365	1.8617	0.15908	28.5403	175.772	21.6892
34.197	21.6958	40.5625	56.392	1.8596	0.15923	28.5405	175.773	21.6889
34.371	21.6956	40.5625	58.7	1.6932	0.16106	28.5407	175.774	21.6887
34.445	21.6955	40.5632	62.748	1.5626	0.16075	28.5412	175.774	21.6886
34.402	21.6956	40.5625	64.858	1.5038	0.16091	28.5407	175.774	21.6887
34.34	21.6957	40.563	65.327	1.5008	0.16068	28.541	175.774	21.6888
34.272	21.6954	40.5633	65.489	1.5016	0.15793	28.5413	175.773	21.6885
34.241	21.6957	40.5633	65.419	1.5047	0.15816	28.5412	175.773	21.6889
34.309	21.6959	40.563	64.698	1.5187	0.15778	28.5409	175.773	21.689
34.451	21.6961	40.5632	63.291	1.5198	0.15846	28.541	175.774	21.6891
34.668	21.696	40.5633	61.318	1.5286	0.15763	28.5411	175.775	21.689
34.971	21.6961	40.5628	59.543	1.5571	0.15793	28.5408	176.07	21.689
35.324	21.696	40.5627	55.535	1.6304	0.15816	28.5407	176.072	21.6889
35.664	21.6956	40.5628	50.235	1.7824	0.15839	28.541	176.073	21.6885
35.918	21.6955	40.563	44.709	1.9273	0.15831	28.5412	176.075	21.6883
36.079	21.6954	40.5632	47.542	1.6743	0.15953	28.5413	176.075	21.6882
36.166	21.6956	40.5633	53.633	1.4341	0.16007	28.5414	176.076	21.6883
36.135	21.6956	40.5633	57.626	1.3774	0.15991	28.5413	176.076	21.6883
36.06	21.6957	40.5632	58.814	1.3424	0.15969	28.5412	176.075	21.6885
36.023	21.6956	40.5633	59.032	1.3387	0.1632	28.5413	176.075	21.6884
36.017	21.696	40.5632	58.866	1.3374	0.16228	28.5412	176.075	21.6887
36.079	21.6962	40.5632	58.033	1.3682	0.16289	28.5411	176.076	21.6889
36.209	21.6961	40.5633	57.332	1.3723	0.16289	28.5412	176.076	21.6888
36.407	21.6963	40.5632	55.574	1.3962	0.16327	28.5411	176.503	21.689
36.654	21.6962	40.5626	53.511	1.4124	0.1619	28.5407	176.505	21.6888
36.921	21.6959	40.5632	51.118	1.4529	0.16106	28.5412	176.506	21.6885
37.187	21.6962	40.5629	48.909	1.4831	0.16167	28.5409	176.508	21.6887
37.41	21.6963	40.5628	47.777	1.4746	0.16152	28.5408	176.51	21.6888
37.626	21.6962	40.5629	48.25	1.4437	0.16289	28.541	176.511	21.6887
37.781	21.6963	40.563	50.023	1.3611	0.16236	28.541	176.511	21.6887
37.855	21.6966	40.5628	52.099	1.2884	0.16297	28.5408	176.512	21.689
37.886	21.6965	40.5625	53.454	1.2469	0.1632	28.5406	175.811	21.6889
37.88	21.6964	40.5629	53.7	1.2444	0.16335	28.5409	175.81	21.6888
37.868	21.6966	40.5627	53.633	1.2369	0.16289	28.5407	175.81	21.689
37.874	21.6967	40.5629	53.323	1.2465	0.16342	28.5409	175.81	21.689
37.936	21.6967	40.5625	52.642	1.2507	0.16327	28.5405	175.811	21.6891
38.053	21.6967	40.5626	51.715	1.2544	0.16289	28.5406	175.812	21.689
38.251	21.6967	40.5624	50.261	1.2657	0.16327	28.5405	175.813	21.6891
38.505	21.6965	40.5628	48.301	1.2783	0.16312	28.5409	175.814	21.6887
38.753	21.6962	40.5629	45.978	1.2981	0.16289	28.541	175.815	21.6884
38.988	21.6964	40.5627	44.45	1.3216	0.16335	28.5408	175.817	21.6886
39.192	21.6964	40.5628	44.639	1.2903	0.16007	28.5409	176.101	21.6885
39.353	21.6967	40.5628	45.881	1.2358	0.16037	28.5409	176.102	21.6887
39.477	21.6967	40.563	47.242	1.1712	0.16007	28.5409	176.103	21.6888
39.551	21.6967	40.5629	47.785	1.1341	0.15976	28.5409	176.103	21.6888
39.613	21.6967	40.5629	48.174	1.1194	0.16037	28.5409	176.104	21.6888
39.644	21.6969	40.5625	48.148	1.1184	0.16266	28.5406	176.105	21.6889
39.668	21.6967	40.5629	47.743	1.1165	0.16327	28.5409	176.104	21.6888
39.73	21.6972	40.5625	47.308	1.1173	0.16381	28.5405	176.105	21.6892
39.811	21.6969	40.5627	46.778	1.1171	0.16274	28.5407	176.105	21.6889
39.947	21.6968	40.5627	46.141	1.1211	0.16075	28.5408	176.106	21.6888
40.139	21.6968	40.5624	45.113	1.1175	0.16045	28.5405	176.107	21.6888
40.361	21.6968	40.5625	43.644	1.1256	0.16037	28.5407	176.108	21.6887
40.609	21.6966	40.5629	41.993	1.1377	0.16014	28.541	176.109	21.6884
40.844	21.6965	40.5629	40.562	1.1565	0.15816	28.5411	176.122	21.6883
41.054	21.6965	40.5628	40.1	1.1504	0.15854	28.541	176.123	21.6882
41.215	21.6964	40.5631	40.093	1.1199	0.15808	28.5413	176.124	21.6881
41.358	21.6963	40.5629	41.181	1.0796	0.15793	28.5411	176.125	21.688
41.451	21.6964	40.5627	42.447	1.0397	0.15801	28.541	176.125	21.6881
41.5	21.6961	40.5633	43.132	1.0097	0.16197	28.5416	176.125	21.6877
41.537	21.6962	40.5629	43.269	1.0038	0.16152	28.5412	176.126	21.6878
41.575	21.6963	40.5628	43.102	1.0063	0.16159	28.5411	176.126	21.688
41.636	21.6962	40.5628	42.747	1.0095	0.1619	28.5411	176.126	21.6879
41.748	21.6961	40.5632	42.193	1.0072	0.16426	28.5415	176.126	21.6877
41.89	21.6963	40.563	41.362	1.0116	0.16411	28.5412	176.128	21.6879
42.107	21.6963	40.5631	40.093	1.0186	0.16419	28.5413	176.129	21.6879
42.385	21.6963	40.563	39.234	1.0353	0.16365	28.5413	176.13	21.6878
42.682	21.6965	40.563	36.811	1.0763	0.15564	28.5412	176.132	21.6879
42.954	21.6967	40.5634	34.048	1.13	0.15541	28.5415	175.837	21.6881
43.171	21.6968	40.5638	33.137	1.1175	0.15549	28.5418	175.838	21.6881
43.313	21.6976	40.5637	34.623	1.0326	0.15587	28.5415	175.839	21.6889
43.388	21.6982	40.5632	37.209	0.94714	0.15549	28.541	175.84	21.6894
43.375	21.6984	40.5631	38.897	0.9202	0.1632	28.5408	175.84	21.6897
43.332	21.6987	40.5624	39.4	0.90986	0.16274	28.5402	175.841	21.69
43.289	21.6985	40.5626	39.282	0.91003	0.16335	28.5404	175.84	21.6898
43.332	21.6987	40.562	38.918	0.91038	0.16289	28.5399	175.841	21.6899
43.425	21.6983	40.5625	38.326	0.9209	0.16182	28.5404	175.841	21.6896
43.611	21.6982	40.5634	37.783	0.9262	0.16197	28.5411	175.841	21.6894
43.858	21.6986	40.5633	36.373	0.94371	0.1619	28.5409	175.843	21.6898
44.162	21.6987	40.5635	34.313	0.99147	0.16205	28.5411	175.844	21.6898
44.446	21.6992	40.5627	31.742	1.0594	0.15747	28.5404	175.847	21.6902
44.65	21.6993	40.5624	30.882	1.0395	0.15869	28.5401	176.099	21.6904
44.799	21.6991	40.5623	32.341	0.95385	0.15808	28.5401	176.1	21.6901
44.861	21.6991	40.5627	34.837	0.90586	0.15824	28.5404	176.1	21.6901
44.861	21.699	40.5626	36.45	0.87074	0.15808	28.5404	176.1	21.69
44.817	21.6991	40.5627	36.967	0.86025	0.15938	28.5404	176.099	21.6901
44.774	21.699	40.5626	36.921	0.85926	0.15946	28.5404	176.099	21.69
44.768	21.6992	40.5626	36.733	0.86673	0.15938	28.5403	176.099	21.6902
44.836	21.6992	40.5625	36.604	0.87326	0.15961	28.5402	176.1	21.6901
44.966	21.6989	40.5623	36.086	0.88678	0.16152	28.5401	176.101	21.6899
45.182	21.6986	40.5624	35.17	0.8931	0.16182	28.5403	176.101	21.6895
45.442	21.6985	40.5627	33.815	0.90603	0.16152	28.5406	176.103	21.6894
45.715	21.6982	40.5635	31.821	0.94317	0.16159	28.5413	176.103	21.6891
45.956	21.6987	40.5633	30.103	0.97648	0.16182	28.541	176.105	21.6895
46.173	21.6989	40.5633	30.045	0.96318	0.15824	28.541	176.106	21.6896
46.315	21.6992	40.563	31.111	0.92125	0.15785	28.5406	175.858	21.6899
46.426	21.6993	40.563	32.627	0.85563	0.15824	28.5407	175.858	21.69
46.476	21.6995	40.5624	33.779	0.8177	0.15839	28.5402	175.859	21.6902
46.494	21.6993	40.5625	34.186	0.79553	0.16419	28.5402	175.859	21.69
46.513	21.6992	40.5627	34.162	0.79738	0.16434	28.5405	175.859	21.6898
46.569	21.6992	40.5623	33.904	0.80717	0.16403	28.5402	175.86	21.6898
46.674	21.6989	40.5624	33.501	0.80874	0.16419	28.5403	175.86	21.6895
46.828	21.6988	40.5623	32.84	0.81376	0.15549	28.5403	175.861	21.6894
47.033	21.6987	40.5617	31.922	0.81913	0.15579	28.5399	175.863	21.6892
47.299	21.6979	40.5625	30.53	0.84271	0.15541	28.5407	175.863	21.6884
47.577	21.6976	40.5623	28.502	0.86357	0.15579	28.5407	175.865	21.688
47.837	21.6972	40.5631	26.525	0.9144	0.15595	28.5414	175.865	21.6876
48.066	21.6973	40.5641	26.015	0.93028	0.15892	28.5422	175.866	21.6877
48.239	21.698	40.5639	27.063	0.88389	0.15961	28.5418	175.511	21.6883
48.345	21.6987	40.5628	29.096	0.80827	0.15885	28.5408	175.513	21.689
48.382	21.6992	40.5623	30.013	0.74916	0.15946	28.5403	175.513	21.6895
48.4	21.6992	40.5625	31.002	0.72385	0.16403	28.5404	175.513	21.6894
48.419	21.699	40.5623	31.172	0.72839	0.16434	28.5403	175.514	21.6893
48.499	21.6991	40.5623	30.98	0.73439	0.16388	28.5403	175.514	21.6893
48.654	21.699	40.5627	30.342	0.73382	0.16403	28.5407	175.515	21.6892
48.877	21.699	40.5627	29.349	0.74131	0.15923	28.5407	175.516	21.6892
49.174	21.6989	40.5629	27.69	0.74799	0.15908	28.5408	175.517	21.689
49.489	21.6992	40.5625	25.412	0.7994	0.15946	28.5404	175.52	21.6893
49.78	21.699	40.5628	22.688	0.87847	0.15923	28.5408	175.521	21.689
49.991	21.6991	40.5627	22.628	0.88797	0.15938	28.5407	175.522	21.689
50.145	21.6992	40.5628	24.618	0.81739	0.15419	28.5407	175.523	21.6891
50.214	21.6992	40.5625	25.988	0.71288	0.1545	28.5405	175.524	21.6891
50.238	21.6991	40.5626	27.911	0.66797	0.15473	28.5406	176.328	21.689
50.269	21.6992	40.5628	28.618	0.65555	0.15435	28.5408	176.328	21.6891
50.343	21.6993	40.5625	28.659	0.64538	0.15976	28.5405	176.328	21.6892
50.486	21.6992	40.5626	28.252	0.65529	0.16052	28.5406	176.329	21.6891
50.696	21.6994	40.5634	27.598	0.66311	0.16022	28.5411	176.329	21.6892
50.938	21.6995	40.5629	26.529	0.65789	0.16007	28.5408	176.331	21.6893
51.216	21.6995	40.5628	25.132	0.67525	0.15824	28.5407	176.333	21.6892
51.482	21.6996	40.5629	23.744	0.69807	0.15763	28.5408	176.334	21.6892
51.724	21.6997	40.5633	22.78	0.72144	0.15824	28.5411	176.335	21.6893
51.946	21.6999	40.5629	22.481	0.72003	0.15831	28.5407	176.337	21.6895
52.138	21.6997	40.5633	22.568	0.68462	0.15808	28.5411	176.338	21.6892
52.311	21.6997	40.5637	23.231	0.65335	0.15663	28.5414	176.338	21.6892
52.441	21.6999	40.5633	24.128	0.61694	0.15679	28.5411	176.339	21.6894
52.522	21.7	40.5636	24.793	0.58843	0.15709	28.5413	175.823	21.6894
52.602	21.7002	40.5635	25.163	0.58105	0.15724	28.5411	175.823	21.6896
52.695	21.7002	40.5634	25.185	0.57629	0.16045	28.5411	175.824	21.6896
52.831	21.7003	40.5628	24.951	0.56619	0.16014	28.5405	175.825	21.6897
53.023	21.7002	40.5627	24.428	0.57053	0.16052	28.5405	175.827	21.6896
53.258	21.7	40.5629	23.565	0.57065	0.16037	28.5408	175.827	21.6893
53.524	21.7001	40.5629	22.319	0.58655	0.16037	28.5408	175.829	21.6893
53.834	21.6997	40.5629	20.806	0.6118	0.1548	28.5409	175.831	21.6889
54.106	21.6997	40.5628	20.155	0.63046	0.15511	28.5408	175.832	21.6889
54.335	21.6998	40.5626	19.597	0.62933	0.15435	28.5407	175.834	21.6889
54.484	21.6998	40.5628	19.996	0.58808	0.15412	28.5408	175.834	21.6889
54.595	21.6997	40.5631	21.161	0.53757	0.16052	28.5411	175.835	21.6888
54.638	21.6999	40.5629	22.229	0.5147	0.1603	28.5409	175.835	21.6889
54.694	21.7001	40.5625	22.64	0.5003	0.16037	28.5405	175.836	21.6891
54.756	21.7	40.5627	22.652	0.49643	0.16045	28.5407	176.596	21.689
54.911	21.7002	40.5625	22.315	0.4943	0.1619	28.5405	176.597	21.6892
55.177	21.7	40.5633	21.694	0.48725	0.16152	28.5412	176.598	21.6889
55.486	21.7002	40.5633	20.754	0.49288	0.16175	28.5411	176.6	21.6891
55.833	21.7006	40.5631	19.333	0.49836	0.16213	28.5409	176.602	21.6894
56.13	21.7006	40.5625	18.387	0.54161	0.16228	28.5405	176.604	21.6893
56.328	21.7005	40.5624	17.569	0.53724	0.16052	28.5404	176.605	21.6892
56.458	21.7004	40.5628	18.439	0.49006	0.16106	28.5407	176.606	21.6891
56.501	21.7006	40.5626	19.733	0.45811	0.16037	28.5405	176.606	21.6892
56.495	21.7003	40.5629	20.384	0.44684	0.16091	28.5408	176.606	21.689
56.507	21.7005	40.5626	20.496	0.43535	0.16052	28.5406	176.606	21.6891
56.6	21.7007	40.5625	20.384	0.44047	0.16007	28.5405	176.607	21.6893
56.811	21.7007	40.5625	20.003	0.43372	0.16075	28.5405	175.437	21.6893
57.095	21.7007	40.5626	19.391	0.43663	0.16091	28.5406	175.438	21.6892
57.423	21.7007	40.5625	18.524	0.4311	0.16197	28.5405	175.44	21.6892
57.751	21.7007	40.5626	17.206	0.44703	0.16175	28.5406	175.442	21.6891
58.024	21.7007	40.5626	16.556	0.45442	0.16197	28.5406	175.444	21.689
58.197	21.7008	40.5628	16.568	0.4436	0.16136	28.5407	175.444	21.6891
58.29	21.7008	40.5626	17.377	0.40347	0.16182	28.5406	175.445	21.6891
58.327	21.701	40.5626	18.187	0.39183	0.15976	28.5405	175.445	21.6893
58.358	21.7011	40.5623	18.397	0.38195	0.15976	28.5403	175.446	21.6893
58.42	21.701	40.5628	18.365	0.38399	0.15915	28.5407	175.3	21.6892
58.543	21.7013	40.5623	18.187	0.38415	0.15938	28.5402	175.302	21.6896
58.698	21.7011	40.5626	17.923	0.37442	0.15946	28.5406	175.302	21.6893
58.902	21.7011	40.5626	17.519	0.37716	0.1593	28.5406	175.303	21.6892
59.131	21.7012	40.5624	17.037	0.37756	0.15915	28.5404	175.305	21.6893
59.379	21.7013	40.5622	16.486	0.38309	0.15892	28.5402	175.306	21.6894
59.639	21.7012	40.5623	16.146	0.38072	0.16335	28.5404	175.308	21.6893
59.899	21.7011	40.5625	15.536	0.39292	0.16236	28.5405	175.309	21.689
60.121	21.7012	40.5625	15.127	0.38893	0.16289	28.5405	175.31	21.6891
60.295	21.7015	40.5629	15.25	0.37934	0.16228	28.5408	175.311	21.6894
60.394	21.7015	40.5628	15.83	0.35673	0.16304	28.5407	175.311	21.6894
60.431	21.7017	40.5629	16.37	0.34848	0.16518	28.5407	175.312	21.6896
60.4	21.7019	40.563	16.586	0.34002	0.16533	28.5407	175.311	21.6898
60.412	21.7018	40.5626	16.612	0.34098	0.16556	28.5404	175.312	21.6897
60.486	21.7017	40.5623	16.451	0.34165	0.16533	28.5403	175.517	21.6896
60.635	21.7017	40.5626	16.203	0.33684	0.1619	28.5404	175.518	21.6896
60.913	21.7019	40.5628	15.752	0.33288	0.16205	28.5406	175.519	21.6897
61.254	21.7017	40.5637	15.402	0.3389	0.16182	28.5414	175.52	21.6893
61.588	21.7022	40.5628	14.599	0.34878	0.16152	28.5406	175.523	21.6898
61.879	21.7021	40.5623	13.439	0.36584	0.16129	28.5402	175.525	21.6896
62.046	21.7021	40.5622	13.335	0.3478	0.16632	28.5401	175.526	21.6896
62.139	21.7019	40.5626	14.343	0.31345	0.1667	28.5405	175.526	21.6894
62.114	21.7017	40.5627	15.052	0.30086	0.1664	28.5407	175.526	21.6893
62.083	21.7018	40.5627	15.223	0.30147	0.16648	28.5406	175.526	21.6893
62.114	21.7022	40.5626	15.183	0.29572	0.15679	28.5405	175.526	21.6897
62.225	21.7021	40.5627	15.026	0.29366	0.15686	28.5405	175.527	21.6896
62.423	21.702	40.5629	14.773	0.28829	0.15679	28.5407	175.528	21.6894
62.702	21.7022	40.5627	14.386	0.2828	0.15686	28.5405	176.154	21.6896
62.993	21.7022	40.5628	14.047	0.3016	0.16289	28.5406	176.155	21.6895
63.259	21.7023	40.5625	13.585	0.29598	0.16258	28.5404	176.157	21.6896
63.482	21.7023	40.5624	13.234	0.29698	0.16258	28.5403	176.158	21.6896
63.643	21.7022	40.5632	13.213	0.28757	0.16312	28.5409	176.158	21.6895
63.754	21.7026	40.5626	13.499	0.2745	0.16289	28.5404	176.16	21.6898
63.81	21.7025	40.5631	13.747	0.26946	0.15923	28.5408	176.159	21.6897
63.853	21.7025	40.5635	13.845	0.26382	0.15938	28.5411	176.159	21.6897
63.903	21.7027	40.5629	13.83	0.2673	0.15908	28.5406	176.16	21.6898
64.008	21.7028	40.5625	13.735	0.26212	0.15961	28.5403	176.161	21.69
64.151	21.7028	40.5627	13.547	0.25851	0.16449	28.5404	176.162	21.6899
64.336	21.703	40.5628	13.225	0.26146	0.16365	28.5405	176.163	21.6901
64.584	21.7031	40.5631	12.901	0.26176	0.16419	28.5407	176.164	21.6901
64.869	21.7029	40.5629	12.57	0.26632	0.16373	28.5406	176.166	21.6899
65.129	21.7032	40.5632	12.003	0.27362	0.1622	28.5407	176.068	21.6902
65.351	21.7032	40.5627	11.686	0.26498	0.16205	28.5404	176.07	21.69
65.525	21.7032	40.5621	11.759	0.26352	0.1622	28.5399	176.071	21.6901
65.636	21.7031	40.5622	12.137	0.24404	0.16152	28.5401	176.072	21.6899
65.679	21.7031	40.5624	12.488	0.24785	0.16175	28.5402	176.072	21.6899
65.685	21.7029	40.5624	12.662	0.23763	0.15923	28.5402	176.072	21.6897
65.71	21.7026	40.5626	12.679	0.2445	0.15984	28.5405	176.072	21.6894
65.785	21.7026	40.5629	12.59	0.23361	0.15908	28.5407	176.072	21.6894
65.914	21.7027	40.5621	12.459	0.23741	0.15915	28.5401	176.073	21.6895
66.119	21.7027	40.5624	12.239	0.24427	0.16152	28.5404	176.074	21.6894
66.348	21.7025	40.5621	12.052	0.24062	0.16175	28.5402	176.076	21.6892
66.583	21.7023	40.5623	11.723	0.2382	0.16175	28.5404	176.077	21.6889
66.818	21.7025	40.5627	11.43	0.24284	0.1619	28.5407	176.078	21.6891
67.034	21.7024	40.5626	11.245	0.24204	0.16663	28.5406	176.125	21.6889
67.226	21.7027	40.5622	11.243	0.23606	0.16617	28.5403	176.127	21.6891
67.381	21.7026	40.5625	11.418	0.23618	0.16663	28.5405	176.127	21.689
67.523	21.7027	40.5625	11.587	0.233	0.16678	28.5405	176.128	21.6892
67.641	21.7029	40.5624	11.738	0.22196	0.16648	28.5404	176.129	21.6893
67.727	21.7028	40.5626	11.796	0.22207	0.16037	28.5405	176.129	21.6892
67.796	21.7029	40.5626	11.788	0.21431	0.16052	28.5405	176.13	21.6893
67.851	21.7028	40.5623	11.767	0.22314	0.16106	28.5403	176.13	21.6892
67.938	21.7026	40.5628	11.767	0.22357	0.16052	28.5408	176.13	21.6889
68.043	21.7028	40.5622	11.665	0.22164	0.16571	28.5403	176.131	21.6891
68.173	21.703	40.5618	11.532	0.2193	0.16541	28.5399	176.132	21.6893
68.353	21.7028	40.5621	11.351	0.22196	0.16533	28.5402	176.133	21.6891
68.588	21.7027	40.5623	11.036	0.22266	0.16533	28.5404	176.134	21.6889
68.866	21.7027	40.5622	10.607	0.22405	0.1635	28.5404	176.136	21.6889
69.126	21.7029	40.5618	10.147	0.2297	0.1577	28.54	175.95	21.689
69.349	21.7027	40.562	9.8371	0.23267	0.15801	28.5402	175.951	21.6888
69.522	21.7028	40.562	9.8843	0.22768	0.15839	28.5402	175.952	21.6889
69.671	21.7027	40.5624	10.171	0.20564	0.15808	28.5405	175.952	21.6887
69.745	21.7028	40.5621	10.445	0.19954	0.16762	28.5403	175.953	21.6888
69.776	21.7027	40.5622	10.517	0.18943	0.16724	28.5404	175.953	21.6886
69.832	21.7025	40.5624	10.519	0.18644	0.16716	28.5407	175.953	21.6885
69.881	21.7025	40.5623	10.402	0.18199	0.16762	28.5405	175.953	21.6884
69.98	21.7027	40.5625	10.221	0.184	0.16175	28.5406	175.953	21.6886
70.135	21.7027	40.562	9.9971	0.18531	0.1619	28.5402	175.955	21.6886
70.327	21.7029	40.5621	9.7227	0.18653	0.16144	28.5403	175.956	21.6888
70.543	21.7028	40.562	9.4305	0.17717	0.16175	28.5402	175.957	21.6886
70.785	21.7027	40.5626	9.105	0.18644	0.16152	28.5408	175.958	21.6885
71.007	21.7029	40.5619	8.8234	0.18639	0.1622	28.5402	175.365	21.6886
71.23	21.7031	40.5621	8.6836	0.18545	0.16236	28.5403	175.366	21.6888
71.435	21.7031	40.5622	8.7067	0.17941	0.1622	28.5404	175.367	21.6887
71.564	21.7033	40.562	8.747	0.17508	0.16144	28.5402	175.368	21.6889
71.695	21.7031	40.5626	8.8863	0.15919	0.17891	28.5407	175.368	21.6887
71.775	21.7032	40.5624	8.9878	0.16033	0.17906	28.5405	175.369	21.6887
71.855	21.7033	40.562	9.0022	0.15246	0.17945	28.5402	175.37	21.6889
71.93	21.703	40.5625	8.9607	0.14463	0.17906	28.5407	175.37	21.6885
72.016	21.7032	40.5623	8.8595	0.1432	0.16365	28.5405	175.37	21.6887
72.146	21.7032	40.5622	8.7129	0.14233	0.16434	28.5404	175.371	21.6887
72.32	21.7032	40.5622	8.5292	0.14865	0.16388	28.5405	175.372	21.6886
72.549	21.7032	40.5622	8.255	0.15353	0.16411	28.5405	175.373	21.6887
72.796	21.7032	40.5623	7.9048	0.15307	0.1635	28.5405	175.375	21.6885
73.044	21.7032	40.5618	7.6423	0.15213	0.16396	28.5402	175.377	21.6886
73.248	21.7032	40.5618	7.5585	0.14643	0.16426	28.5401	176.455	21.6885
73.421	21.7032	40.562	7.5652	0.15498	0.16403	28.5403	176.456	21.6884
73.558	21.7031	40.5621	7.7297	0.13363	0.16388	28.5404	176.457	21.6883
73.65	21.7031	40.562	7.8823	0.12564	0.16747	28.5404	176.457	21.6883
73.749	21.703	40.5618	7.9301	0.12252	0.16732	28.5403	176.458	21.6882
73.848	21.7031	40.5619	7.8992	0.12433	0.16732	28.5403	176.459	21.6882
73.972	21.703	40.562	7.8001	0.1198	0.16747	28.5404	176.459	21.6881
74.102	21.7029	40.5622	7.6968	0.12066	0.16777	28.5406	176.46	21.688
74.263	21.703	40.5624	7.5196	0.11559	0.16716	28.5407	176.46	21.6881
74.449	21.7032	40.5624	7.3438	0.11594	0.16732	28.5407	176.462	21.6882
74.647	21.7032	40.5623	7.1696	0.1236	0.16747	28.5406	176.463	21.6882
74.87	21.7033	40.5623	7.067	0.12306	0.16693	28.5406	176.464	21.6883
75.067	21.7033	40.5625	6.9374	0.1185	0.1648	28.5408	176.465	21.6882
75.241	21.7035	40.5623	6.8783	0.11372	0.16503	28.5406	175.782	21.6884
75.408	21.7036	40.5622	6.8783	0.10836	0.16564	28.5405	175.784	21.6884
75.544	21.7037	40.5619	6.9275	0.1035	0.16526	28.5403	175.785	21.6886
75.686	21.7036	40.5623	6.9522	0.10172	0.18112	28.5406	175.785	21.6884
75.792	21.7037	40.5621	6.9683	0.10334	0.18044	28.5404	175.786	21.6885
75.884	21.7038	40.5622	6.9547	0.097157	0.18021	28.5405	175.786	21.6886
75.983	21.7039	40.5619	6.9386	0.099153	0.18097	28.5402	175.787	21.6886
76.101	21.7036	40.5626	6.8649	0.087563	0.17525	28.5408	175.787	21.6883
76.262	21.7037	40.5625	6.7702	0.093447	0.17571	28.5407	175.788	21.6883
76.472	21.7039	40.5622	6.7018	0.093849	0.17586	28.5404	175.79	21.6885
76.714	21.7042	40.5621	6.5031	0.099025	0.17586	28.5403	175.791	21.6887
76.986	21.704	40.5624	6.2053	0.10603	0.17586	28.5406	175.792	21.6885
77.228	21.7043	40.562	5.9826	0.11222	0.16777	28.5402	175.794	21.6888
77.401	21.7039	40.5623	5.9868	0.098326	0.16739	28.5406	175.795	21.6884
77.525	21.7038	40.5626	6.2075	0.096277	0.16777	28.5409	175.841	21.6882
77.58	21.7043	40.5621	6.4202	0.092893	0.16693	28.5403	175.842	21.6887
77.586	21.7042	40.5625	6.5438	0.086019	0.16052	28.5407	175.842	21.6886
77.611	21.7042	40.5622	6.566	0.0813	0.16075	28.5404	175.842	21.6886
77.679	21.7045	40.5619	6.5333	0.080727	0.16091	28.5401	175.843	21.6889
77.828	21.7042	40.5624	6.4248	0.075131	0.16037	28.5406	175.843	21.6886
78.044	21.7042	40.5623	6.3553	0.080813	0.16091	28.5405	175.844	21.6886
78.329	21.7044	40.5625	6.1371	0.086226	0.16434	28.5407	175.846	21.6887
78.62	21.7045	40.5616	5.8485	0.091118	0.1635	28.5399	175.849	21.6887
78.855	21.7044	40.5611	5.5893	0.086138	0.16426	28.5396	175.85	21.6886
79.053	21.7042	40.5615	5.5505	0.086138	0.16449	28.54	175.851	21.6883
79.189	21.7041	40.562	5.6849	0.077217	0.16663	28.5404	175.851	21.6882
79.27	21.7042	40.5616	5.8517	0.074717	0.16648	28.5401	175.852	21.6882
79.332	21.704	40.562	5.9411	0.066977	0.16648	28.5404	176.065	21.688
79.387	21.7041	40.562	5.9485	0.067029	0.16632	28.5404	176.066	21.6881
79.486	21.7043	40.5614	5.902	0.062894	0.16167	28.5399	176.067	21.6883
79.579	21.7042	40.5618	5.8018	0.065672	0.16144	28.5402	176.067	21.6882
79.74	21.704	40.5622	5.7502	0.060268	0.16213	28.5406	176.068	21.688
79.92	21.7042	40.5619	5.6344	0.06575	0.16236	28.5403	176.069	21.6881
80.099	21.7041	40.5619	5.5218	0.057444	0.16182	28.5404	176.07	21.688
80.291	21.704	40.5621	5.4115	0.068796	0.16175	28.5406	176.071	21.6879
80.501	21.7042	40.5619	5.3204	0.061954	0.1619	28.5403	176.072	21.6881
80.693	21.7042	40.5617	5.2355	0.061247	0.16236	28.5402	176.073	21.688
80.873	21.7043	40.5616	5.1973	0.053669	0.16152	28.5402	176.075	21.6881
81.04	21.7043	40.5618	5.1982	0.055229	0.16854	28.5403	176.076	21.688
81.157	21.7043	40.5618	5.2327	0.052434	0.16793	28.5403	176.076	21.688
81.269	21.7043	40.5619	5.274	0.049951	0.16838	28.5404	176.077	21.688
81.362	21.7043	40.5619	5.2986	0.050323	0.16884	28.5404	176.072	21.688
81.448	21.7046	40.5615	5.2957	0.049372	0.17708	28.54	176.073	21.6882
81.553	21.7046	40.5614	5.2533	0.046334	0.17716	28.54	176.074	21.6882
81.702	21.7045	40.5616	5.188	0.050672	0.17639	28.5401	176.075	21.6881
81.894	21.7047	40.5616	5.097	0.049349	0.17617	28.5401	176.076	21.6883
82.073	21.7047	40.5615	4.9673	0.05121	0.17708	28.54	176.077	21.6882
82.271	21.7045	40.5619	4.8332	0.052198	0.17082	28.5404	176.077	21.688
82.488	21.7046	40.5618	4.7203	0.049395	0.1709	28.5403	176.079	21.688
82.68	21.7045	40.5624	4.6556	0.050579	0.1706	28.5408	176.079	21.6879
82.853	21.7048	40.5619	4.6807	0.048474	0.17128	28.5403	176.081	21.6882
82.971	21.7051	40.5617	4.7101	0.043698	0.16938	28.5401	176.082	21.6884
83.076	21.7052	40.5616	4.7593	0.040813	0.16968	28.54	176.083	21.6885
83.163	21.7049	40.562	4.7764	0.038714	0.16976	28.5404	176.083	21.6882
83.255	21.705	40.5618	4.767	0.034233	0.1693	28.5402	176.4	21.6883
83.373	21.7052	40.5617	4.744	0.0424	0.17395	28.5401	176.401	21.6884
83.509	21.7052	40.5615	4.6815	0.038884	0.17525	28.5399	176.402	21.6885
83.72	21.7052	40.5616	4.5935	0.034356	0.17441	28.54	176.403	21.6884
83.949	21.7051	40.5619	4.4373	0.039866	0.17456	28.5403	176.404	21.6882
84.221	21.7052	40.5622	4.2648	0.041007	0.17449	28.5405	176.405	21.6883
84.469	21.7054	40.5616	4.0761	0.044008	0.16464	28.54	176.407	21.6884
84.685	21.7051	40.5622	4.0216	0.037551	0.16403	28.5406	176.407	21.6881
84.858	21.7053	40.5618	4.0835	0.040791	0.16442	28.5402	176.409	21.6883
84.964	21.7055	40.5617	4.2541	0.034684	0.16442	28.5401	176.41	21.6884
85.013	21.7055	40.5615	4.3203	0.028899	0.1693	28.54	176.41	21.6884
85.019	21.7056	40.5613	4.4	0.025631	0.16861	28.5398	176.411	21.6885
85.044	21.7053	40.5617	4.4214	0.021472	0.16915	28.5402	176.41	21.6882
85.118	21.7052	40.5621	4.4024	0.031545	0.16815	28.5405	176.41	21.6881
85.285	21.7052	40.5618	4.3592	0.035673	0.16854	28.5403	176.053	21.688
85.515	21.7055	40.5612	4.232	0.028607	0.1619	28.5397	176.055	21.6883
85.805	21.7055	40.5618	4.0695	0.029525	0.16197	28.5402	176.056	21.6882
86.146	21.7055	40.5615	3.8015	0.030749	0.16205	28.54	176.058	21.6882
86.424	21.7056	40.5615	3.5112	0.039887	0.1619	28.54	176.06	21.6882
86.641	21.7056	40.5617	3.4961	0.042488	0.16861	28.5402	176.061	21.6882
86.802	21.7054	40.5617	3.6651	0.034561	0.16915	28.5403	176.061	21.688
86.895	21.7053	40.5616	3.7926	0.020638	0.16899	28.5402	176.062	21.6879
86.907	21.7054	40.5617	3.9835	0.020277	0.16854	28.5402	176.062	21.6879
86.901	21.7055	40.5619	4.0404	0.0177	0.16022	28.5404	176.062	21.688
86.932	21.7057	40.5617	4.0404	0.021108	0.16022	28.5402	176.062	21.6882
87.012	21.7058	40.5615	4.0093	0.024858	0.16052	28.54	176.063	21.6883
87.167	21.7057	40.5616	3.9315	0.025764	0.16114	28.5401	176.064	21.6881
87.359	21.7057	40.5618	3.8345	0.028257	0.16052	28.5403	175.336	21.6881
87.6	21.7057	40.5616	3.6962	0.019972	0.16052	28.5401	175.337	21.6881
87.866	21.7056	40.5619	3.5616	0.023494	0.16106	28.5404	175.338	21.6879
88.145	21.7057	40.562	3.396	0.02931	0.16091	28.5405	175.34	21.6879
88.398	21.7057	40.5619	3.2544	0.029682	0.16037	28.5404	175.341	21.688
88.64	21.7057	40.5617	3.2152	0.026277	0.16983	28.5403	175.343	21.6879
88.807	21.7061	40.5614	3.2467	0.027715	0.1706	28.5399	175.344	21.6882
88.918	21.7057	40.5616	3.3948	0.022258	0.1706	28.5402	175.345	21.6879
88.974	21.706	40.5619	3.5494	0.0080418	0.16968	28.5404	175.345	21.6881
88.962	21.7058	40.5618	3.6062	0.0047134	0.16594	28.5403	175.345	21.6879
88.962	21.706	40.5614	3.6062	0.0053722	0.16548	28.54	175.345	21.6881
88.993	21.7059	40.562	3.5803	0.0052954	0.16533	28.5404	175.345	21.688
89.085	21.7061	40.5615	3.529	0.0055261	0.16487	28.5401	175.346	21.6882
89.283	21.7062	40.5619	3.4342	0.012974	0.16533	28.5403	175.346	21.6882
89.537	21.7062	40.5617	3.3113	0.0095278	0.16556	28.5402	176.322	21.6882
89.841	21.7062	40.5617	3.1038	0.018741	0.16503	28.5402	176.324	21.6881
90.15	21.7062	40.5615	2.9865	0.019864	0.16571	28.54	176.326	21.6881
90.398	21.7062	40.5617	2.8223	0.026411	0.16533	28.5403	176.327	21.688
90.583	21.7062	40.5613	2.8413	0.020205	0.16518	28.5399	176.329	21.688
90.719	21.7062	40.5619	3.0027	0.0090298	0.16495	28.5404	176.329	21.6879
90.806	21.7062	40.5618	3.1519	0.0036968	0.16548	28.5403	176.33	21.6879
90.849	21.7063	40.5614	3.2187	0.00080523	0.16518	28.54	176.33	21.6881
90.893	21.7064	40.5615	3.2362	0.00084897	0.1622	28.54	176.33	21.6881
90.979	21.7064	40.5615	3.2007	0.0013463	0.16205	28.5401	176.331	21.6881
91.097	21.7063	40.5615	3.1559	0.0032005	0.1622	28.5401	176.332	21.688
91.227	21.7065	40.5614	3.0882	0.0025134	0.16175	28.5399	176.333	21.6882
91.376	21.7062	40.5617	3.0344	0.00080523	0.16152	28.5403	176.333	21.6879
91.555	21.7064	40.5618	3.0087	0.0033055	0.15923	28.5403	176.385	21.688
91.722	21.7066	40.5615	2.9553	0.00087814	0.15999	28.54	176.386	21.6881
91.927	21.7065	40.5616	2.9148	0.003727	0.15877	28.5401	176.387	21.688
92.125	21.7067	40.5616	2.8557	0.00083439	0.15938	28.5401	176.388	21.6881
92.323	21.7066	40.5619	2.8156	0.00081981	0.16579	28.5404	176.389	21.688
92.527	21.7067	40.5621	2.7655	0.00089273	0.16533	28.5405	176.39	21.6881
92.725	21.7068	40.5617	2.7465	0.00083439	0.16518	28.5402	176.391	21.6882
92.892	21.7067	40.5617	2.7485	0.00076151	0.1651	28.5402	176.392	21.6881
93.016	21.7069	40.5613	2.7685	0.00086355	0.1651	28.5399	176.393	21.6882
93.127	21.7068	40.5613	2.7943	0.00081981	0.17105	28.5399	176.394	21.6881
93.189	21.7068	40.5613	2.8192	0.00089273	0.17136	28.5399	176.394	21.6881
93.239	21.7067	40.5613	2.831	0.00080523	0.17082	28.5399	176.395	21.688
93.294	21.7066	40.5617	2.8228	0.00077608	0.17113	28.5403	176.394	21.6878
93.362	21.7067	40.5616	2.809	0.00083439	0.16312	28.5402	176.395	21.6879
93.486	21.7068	40.5612	2.7665	0.00089273	0.16289	28.5398	176.007	21.688
93.66	21.7066	40.5613	2.7148	0.00089273	0.16304	28.54	176.007	21.6877
93.895	21.7063	40.5618	2.6303	0.00084897	0.16266	28.5404	176.008	21.6874
94.167	21.7064	40.5622	2.5225	0.00083439	0.16251	28.5408	176.009	21.6875
94.427	21.7065	40.5617	2.4128	0.00080523	0.16312	28.5404	176.011	21.6875
94.662	21.7066	40.5621	2.3259	0.00083439	0.16335	28.5407	176.012	21.6875
94.873	21.707	40.5621	2.3148	0.00084897	0.16251	28.5405	176.014	21.6879
95.034	21.7072	40.5619	2.3992	0.00080523	0.16327	28.5403	176.015	21.6881
95.139	21.7075	40.5615	2.446	0.00093652	0.16846	28.54	176.016	21.6884
95.182	21.7077	40.5612	2.5188	0.00074694	0.16892	28.5397	176.016	21.6885
95.219	21.7077	40.5616	2.5478	0.00098033	0.16892	28.54	176.016	21.6885
95.262	21.7076	40.5615	2.5506	0.00089273	0.16907	28.5399	176.017	21.6884
95.331	21.7076	40.5613	2.5303	0.00076151	0.1632	28.5398	176.017	21.6884
95.417	21.7079	40.5611	2.4873	0.00083439	0.16274	28.5396	175.979	21.6887
95.572	21.7074	40.5617	2.4496	0.00074694	0.1632	28.5401	175.979	21.6882
95.789	21.7076	40.5615	2.3791	0.00092192	0.16274	28.54	175.981	21.6883
96.042	21.7078	40.5611	2.2754	0.00070326	0.16205	28.5396	175.983	21.6885
96.327	21.7076	40.5616	2.1527	0.00099493	0.16167	28.5401	175.984	21.6882
96.605	21.7076	40.5614	2.0166	0.00089273	0.16205	28.54	175.985	21.6882
96.872	21.7078	40.5617	1.9514	0.00077608	0.1619	28.5401	175.987	21.6883
97.088	21.7078	40.5618	1.9232	0.00098033	0.1619	28.5402	175.988	21.6882
97.268	21.7083	40.5611	1.9942	0.00092192	0.16785	28.5395	175.99	21.6887
97.373	21.7081	40.5611	2.1272	0.00090732	0.16899	28.5396	175.99	21.6885
97.423	21.7081	40.5612	2.2131	0.00086355	0.16876	28.5397	175.99	21.6885
97.435	21.708	40.5617	2.2465	0.00073238	0.16823	28.5401	175.99	21.6884
97.472	21.7081	40.5617	2.2535	0.00077608	0.16419	28.5401	175.99	21.6885
97.528	21.7083	40.5614	2.233	0.00086355	0.16449	28.5398	175.991	21.6887
97.664	21.7083	40.5614	2.1933	0.00081981	0.16442	28.5398	176.219	21.6887
97.893	21.7081	40.5617	2.1261	0.00073238	0.16365	28.5401	176.22	21.6884
98.153	21.7082	40.5618	2.0274	0.00096572	0.1606	28.5402	176.221	21.6884
98.487	21.7083	40.562	1.9119	0.00077608	0.16037	28.5403	176.223	21.6885
98.821	21.7084	40.5618	1.7713	0.00073238	0.15976	28.5402	176.225	21.6885
99.1	21.7087	40.5615	1.5808	0.00086355	0.16075	28.5398	176.227	21.6887
99.292	21.7087	40.5616	1.5908	0.00070326	0.16075	28.54	176.228	21.6887
99.434	21.7088	40.5614	1.7589	0.00077608	0.16533	28.5398	176.229	21.6888
99.477	21.7088	40.5615	1.9356	0.00077608	0.16556	28.5399	176.229	21.6887
99.496	21.7088	40.5617	2.0174	0.00081981	0.16594	28.54	176.229	21.6888
99.564	21.7088	40.5615	2.036	0.00083439	0.16533	28.5398	176.23	21.6887
99.675	21.709	40.5615	2.0192	0.00080523	0.16197	28.5398	176.23	21.689
99.855	21.7088	40.5619	1.9817	0.00090732	0.16167	28.5402	176.231	21.6887
100.121	21.709	40.5616	1.9133	0.00077608	0.16205	28.5399	176.168	21.6889
100.406	21.7087	40.5618	1.8605	0.00087814	0.16258	28.5401	176.17	21.6885
100.66	21.7088	40.5623	1.7898	0.00093652	0.16175	28.5405	176.171	21.6886
100.895	21.7091	40.5621	1.7175	0.00086355	0.16693	28.5403	176.172	21.6888
101.105	21.7093	40.5622	1.6704	0.00083439	0.1667	28.5404	176.173	21.6889
101.26	21.7092	40.5622	1.6991	0.00087814	0.16648	28.5404	176.174	21.6888
101.402	21.7092	40.5622	1.7315	0.00092192	0.16686	28.5404	176.175	21.6888
101.526	21.7093	40.5621	1.7628	0.00083439	0.17433	28.5403	176.176	21.6889
101.65	21.7094	40.5618	1.772	0.00081981	0.17388	28.5401	176.177	21.689
101.786	21.7094	40.562	1.7602	0.00083439	0.17472	28.5402	176.178	21.6889
101.928	21.7095	40.5617	1.746	0.00080523	0.17426	28.5399	176.179	21.689
102.089	21.7096	40.5617	1.7073	0.00083439	0.17678	28.5399	176.18	21.6891
102.269	21.7095	40.5618	1.6679	0.00084897	0.17769	28.5401	176.18	21.6889
102.454	21.7095	40.5611	1.6507	0.00070326	0.177	28.5395	176.182	21.6889
102.659	21.7093	40.5619	1.6165	0.00086355	0.17693	28.5402	176.034	21.6886
102.869	21.7093	40.5619	1.5755	0.00086355	0.17655	28.5402	176.035	21.6886
103.073	21.7096	40.5614	1.5407	0.00071782	0.16663	28.5398	176.036	21.6889
103.284	21.7095	40.5616	1.5154	0.00086355	0.16617	28.5399	176.037	21.6887
103.482	21.7093	40.5618	1.5011	0.00080523	0.1664	28.5401	176.038	21.6885
103.655	21.7095	40.5614	1.4966	0.00095112	0.16663	28.5398	176.04	21.6887
103.804	21.7093	40.5617	1.5143	0.00081981	0.168	28.5401	176.04	21.6884
103.934	21.7092	40.5622	1.5376	0.0006887	0.16762	28.5405	176.041	21.6883
104.057	21.7089	40.5622	1.543	0.00081981	0.16716	28.5406	176.041	21.688
104.156	21.709	40.5622	1.5433	0.00092192	0.16777	28.5406	176.042	21.6881
104.292	21.7091	40.5622	1.5362	0.00080523	0.17472	28.5406	176.042	21.6881
104.46	21.709	40.5624	1.514	0.00080523	0.17464	28.5407	176.043	21.688
104.651	21.7089	40.5622	1.4698	0.00084897	0.17441	28.5407	176.044	21.6879
104.868	21.7093	40.5621	1.4225	0.00093652	0.17479	28.5405	175.798	21.6882
105.091	21.7093	40.5625	1.3857	0.00076151	0.17403	28.5408	175.799	21.6881
105.295	21.7094	40.5626	1.3587	0.00084897	0.15961	28.5409	175.8	21.6882
105.481	21.7096	40.5626	1.3498	0.00087814	0.15946	28.5408	175.801	21.6884
105.636	21.7095	40.563	1.3577	0.00070326	0.15892	28.5411	175.801	21.6883
105.759	21.7098	40.563	1.3841	0.00080523	0.15908	28.5411	175.802	21.6886
105.908	21.7099	40.5629	1.3852	0.00096572	0.17227	28.541	175.803	21.6886
106.044	21.7103	40.5627	1.3854	0.00083439	0.17205	28.5407	175.804	21.689
106.217	21.7105	40.5618	1.3792	0.00084897	0.17205	28.54	175.806	21.6891
106.409	21.7103	40.5617	1.3556	0.00083439	0.17205	28.54	175.807	21.6889
106.576	21.7103	40.562	1.3397	0.00077608	0.16388	28.5402	175.808	21.6889
106.762	21.7102	40.5621	1.3195	0.0006887	0.16442	28.5403	175.809	21.6887
106.923	21.7103	40.562	1.3182	0.00081981	0.16403	28.5402	175.81	21.6887
107.059	21.7104	40.562	1.3163	0.00073238	0.16396	28.5402	175.811	21.6889
107.208	21.7102	40.5622	1.3259	0.00079065	0.16403	28.5404	175.963	21.6886
107.356	21.7103	40.5622	1.3232	0.00087814	0.16419	28.5405	175.963	21.6887
107.536	21.7102	40.5631	1.314	0.00087814	0.16434	28.5411	175.963	21.6885
107.721	21.7105	40.563	1.283	0.00074694	0.16403	28.5409	175.965	21.6888
107.944	21.7106	40.5628	1.2465	0.00081981	0.16464	28.5408	175.966	21.6889
108.161	21.7107	40.5629	1.2258	0.0006887	0.16945	28.5409	175.967	21.6889
108.39	21.7108	40.5629	1.1958	0.00086355	0.16976	28.5409	175.969	21.6889
108.575	21.7111	40.5621	1.1807	0.00080523	0.16945	28.5402	175.971	21.6892
108.705	21.7109	40.5624	1.2111	0.00083439	0.17014	28.5405	175.971	21.6891
108.798	21.7108	40.5625	1.2454	0.00073238	0.16983	28.5405	175.971	21.689
108.873	21.7111	40.5622	1.2653	0.00086355	0.16327	28.5403	175.972	21.6892
108.947	21.711	40.5623	1.2734	0.00083439	0.1635	28.5403	175.972	21.6891
109.077	21.711	40.5627	1.2617	0.0006887	0.1632	28.5407	175.973	21.6891
109.225	21.711	40.5629	1.2449	0.00086355	0.16289	28.5408	175.944	21.689
109.448	21.7111	40.563	1.2274	0.00081981	0.16358	28.5409	175.945	21.6891
109.671	21.7113	40.563	1.1832	0.00074694	0.16312	28.5409	175.946	21.6892
109.919	21.7113	40.5631	1.1608	0.00073238	0.16289	28.5409	175.948	21.6892
110.16	21.7115	40.5629	1.1126	0.00077608	0.1632	28.5407	175.949	21.6893
110.383	21.7113	40.5629	1.0824	0.00077608	0.1632	28.5408	175.951	21.6891
110.569	21.7113	40.5626	1.0795	0.00092192	0.16258	28.5406	175.952	21.6891
110.711	21.7116	40.5623	1.1027	0.00095112	0.16327	28.5403	175.953	21.6893
110.816	21.7116	40.5623	1.1359	0.00095112	0.16342	28.5403	175.954	21.6893
110.884	21.7113	40.5627	1.1689	0.00090732	0.16312	28.5407	175.954	21.689
110.928	21.7113	40.5625	1.1781	0.00089273	0.16533	28.5405	175.954	21.689
110.99	21.7113	40.5627	1.1845	0.00096572	0.16518	28.5407	175.954	21.689
111.095	21.7113	40.5627	1.1723	0.00089273	0.16503	28.5407	175.955	21.689
111.262	21.7113	40.5628	1.1498	0.00087814	0.16609	28.5408	175.956	21.689
111.479	21.7115	40.5633	1.1291	0.00081981	0.15862	28.5411	175.947	21.6891
111.732	21.7117	40.5632	1.1069	0.00073238	0.15808	28.541	175.948	21.6892
111.999	21.7118	40.5632	1.0446	0.00076151	0.15778	28.541	175.95	21.6892
112.258	21.7118	40.5632	0.995	0.00092192	0.15839	28.541	175.952	21.6893
112.5	21.7121	40.5637	0.97626	0.00099493	0.16129	28.5414	175.952	21.6895
112.655	21.712	40.5636	0.99481	0.00071782	0.16159	28.5413	175.953	21.6893
112.754	21.7123	40.5632	1.0482	0.00083439	0.16144	28.5409	175.954	21.6897
112.803	21.7124	40.5632	1.0852	0.00074694	0.16205	28.5409	175.955	21.6897
112.822	21.7125	40.5632	1.1122	0.001068	0.1619	28.5409	175.955	21.6898
112.853	21.7125	40.5631	1.104	0.00074694	0.15976	28.5408	175.955	21.6898
112.939	21.7128	40.5626	1.0935	0.00084897	0.15946	28.5403	175.956	21.69
113.082	21.7127	40.563	1.0898	0.0010242	0.15915	28.5406	175.957	21.6899
113.298	21.7126	40.5631	1.0552	0.00070326	0.15915	28.5408	176.067	21.6898
113.552	21.7125	40.5629	1.0272	0.0006887	0.15595	28.5407	176.069	21.6897
113.818	21.7126	40.5631	0.98191	0.00096572	0.15541	28.5408	176.07	21.6897
114.053	21.7127	40.5637	0.93414	0.00090732	0.15557	28.5412	176.071	21.6897
114.264	21.7129	40.5631	0.92231	0.00086355	0.15579	28.5408	176.072	21.6899
114.437	21.7128	40.5634	0.93902	0.00071782	0.17105	28.541	176.073	21.6898
114.542	21.7127	40.5636	0.97551	0.00092192	0.17105	28.5412	176.073	21.6896
114.61	21.7129	40.5629	1.0069	0.00080523	0.17128	28.5406	176.075	21.6899
114.654	21.7129	40.563	1.0185	0.00095112	0.17105	28.5407	176.075	21.6899
114.697	21.7131	40.563	1.0185	0.00089273	0.17144	28.5407	175.175	21.69
114.796	21.713	40.5631	1.0119	0.00073238	0.15702	28.5408	175.176	21.6899
114.957	21.7129	40.5633	1.0029	0.00086355	0.15671	28.541	175.176	21.6898
115.136	21.7129	40.5633	0.98436	0.00089273	0.15686	28.541	175.177	21.6898
115.403	21.7129	40.5632	0.95692	0.00076151	0.15724	28.5409	175.179	21.6897
115.675	21.713	40.5635	0.90675	0.00090732	0.15679	28.5411	175.18	21.6897
115.935	21.7131	40.5633	0.85582	0.00089273	0.15694	28.541	175.182	21.6898
116.164	21.7132	40.5627	0.84144	0.00081981	0.15633	28.5405	175.184	21.6898
116.325	21.7133	40.5635	0.86183	0.00080523	0.15717	28.5411	175.184	21.6899
116.406	21.7133	40.5634	0.91238	0.0006887	0.15648	28.541	175.184	21.6899
116.443	21.7134	40.5636	0.94047	0.00089273	0.16175	28.5411	175.184	21.69
116.461	21.7134	40.5633	0.94501	0.00089273	0.16121	28.5409	175.185	21.69
116.517	21.7135	40.5632	0.95049	0.00087814	0.16205	28.5408	175.185	21.6901
116.622	21.7136	40.5633	0.9318	0.00093652	0.16205	28.5409	175.186	21.6901
116.808	21.7136	40.563	0.92553	0.00080523	0.16075	28.5406	175.849	21.6901
117.055	21.7134	40.5636	0.89576	0.00061595	0.16075	28.5412	175.85	21.6899
117.359	21.7136	40.5634	0.86552	0.00080523	0.16052	28.5409	175.852	21.69
117.625	21.7137	40.5634	0.81573	0.00074694	0.16037	28.541	175.854	21.69
117.885	21.7138	40.5627	0.77964	0.00089273	0.16579	28.5404	175.856	21.69
118.095	21.7138	40.5634	0.76868	0.00087814	0.16518	28.541	175.856	21.69
118.256	21.7137	40.5634	0.78841	0.00074694	0.16548	28.541	175.857	21.6899
118.355	21.7138	40.5635	0.83507	0.00093652	0.16495	28.541	175.858	21.69
118.392	21.7138	40.5632	0.85648	0.00073238	0.16541	28.5408	175.858	21.69
118.423	21.7138	40.5633	0.85899	0.00083439	0.16747	28.5409	175.858	21.6899
118.485	21.7138	40.5632	0.85548	0.00096572	0.16777	28.5408	175.859	21.69
118.584	21.7138	40.5635	0.85183	0.00077608	0.16663	28.541	175.859	21.6899
118.764	21.7138	40.5634	0.83784	0.00083439	0.16716	28.5409	175.86	21.6899
118.993	21.714	40.5635	0.81112	0.00083439	0.15549	28.541	176.048	21.6901
119.253	21.714	40.5635	0.7708	0.00074694	0.15587	28.541	176.05	21.69
119.525	21.7142	40.5632	0.72493	0.00086355	0.15511	28.5407	176.052	21.6901
119.773	21.7143	40.5623	0.6959	0.00095112	0.15526	28.5401	176.054	21.6902
119.977	21.714	40.5632	0.69825	0.00077608	0.16068	28.5408	176.054	21.6899
120.144	21.7138	40.5623	0.71424	0.00099493	0.1603	28.5402	176.056	21.6897
120.268	21.7138	40.5623	0.74336	0.00080523	0.16091	28.5403	176.056	21.6896
120.361	21.7135	40.5628	0.75533	0.00079065	0.15999	28.5407	176.056	21.6893
120.466	21.7137	40.5626	0.76944	0.00090732	0.16052	28.5405	176.057	21.6894
120.565	21.7133	40.5631	0.7613	0.00079065	0.15923	28.541	176.057	21.6891
120.707	21.7134	40.563	0.7534	0.00092192	0.15938	28.5409	176.058	21.6891
120.856	21.7134	40.563	0.74351	0.00090732	0.15976	28.5409	176.059	21.6891
121.023	21.7133	40.5627	0.7304	0.00081981	0.15938	28.5407	176.06	21.689
121.196	21.7138	40.563	0.70677	0.00081981	0.15923	28.5408	176.061	21.6894
121.407	21.7134	40.5634	0.69176	0.00089273	0.15946	28.5412	175.822	21.689
121.623	21.7136	40.5635	0.6699	0.00093652	0.15999	28.5413	175.823	21.6891
121.846	21.7138	40.5629	0.64878	0.00083439	0.15908	28.5408	175.825	21.6892
122.056	21.7139	40.5628	0.63601	0.00086355	0.19463	28.5407	175.826	21.6894
122.217	21.7137	40.5626	0.64761	0.00080523	0.19478	28.5406	175.827	21.6891
122.335	21.7135	40.5631	0.65966	0.00081981	0.19471	28.541	175.827	21.6889
122.428	21.7136	40.5629	0.67352	0.00089273	0.19478	28.5408	175.828	21.689
122.496	21.7137	40.5623	0.67568	0.00096572	0.19463	28.5404	175.829	21.689
122.582	21.7134	40.563	0.68014	0.00079065	0.16556	28.541	175.829	21.6888
122.719	21.7137	40.5518	0.68272	0.00089273	0.16548	28.5324	175.841	21.689
122.886	21.7135	40.5625	0.66683	0.00084897	0.16503	28.5406	175.831	21.6888
123.127	21.7135	40.563	0.6471	0.00077608	0.16526	28.541	175.832	21.6887
123.356	21.7136	40.564	0.62838	0.00092192	0.16258	28.5418	175.832	21.6888
123.579	21.7138	40.5638	0.6001	0.00089273	0.16228	28.5416	175.719	21.6889
123.783	21.7143	40.5633	0.59683	0.00080523	0.16266	28.5411	175.72	21.6894
123.963	21.7143	40.5635	0.5896	0.00076151	0.16297	28.5412	175.721	21.6894
124.08	21.7146	40.5633	0.61064	0.00077608	0.16304	28.541	175.722	21.6896
124.161	21.7147	40.5633	0.62221	0.00077608	0.16617	28.541	175.723	21.6897
124.241	21.7147	40.5631	0.62623	0.00087814	0.16625	28.5408	175.723	21.6897
124.34	21.7147	40.563	0.62712	0.00077608	0.16693	28.5408	175.724	21.6897
124.47	21.7148	40.5627	0.62146	0.00090732	0.16632	28.5405	175.725	21.6897
124.65	21.7147	40.5624	0.61708	0.00089273	0.16716	28.5403	175.726	21.6896
124.854	21.7144	40.5624	0.59465	0.00086355	0.16777	28.5404	175.727	21.6893
125.052	21.7141	40.5628	0.57856	0.00086355	0.16739	28.5408	175.728	21.6889
125.244	21.7143	40.5627	0.57165	0.00086355	0.16732	28.5407	175.729	21.6891
125.411	21.7141	40.5632	0.56434	0.00080523	0.16136	28.5411	175.73	21.6889
125.566	21.7144	40.5632	0.56308	0.00080523	0.16175	28.541	175.731	21.6892
125.696	21.7144	40.5636	0.56944	0.00096572	0.1619	28.5414	176.49	21.6891
125.813	21.7147	40.5637	0.56285	0.00089273	0.16251	28.5414	176.491	21.6894
125.937	21.7151	40.5626	0.57468	0.00071782	0.16152	28.5404	176.493	21.6898
126.086	21.7148	40.5627	0.57048	0.00083439	0.17205	28.5406	176.493	21.6895
126.253	21.7149	40.5619	0.56273	0.00092192	0.17212	28.5399	176.495	21.6895
126.426	21.7144	40.5619	0.54986	0.00086355	0.17212	28.5401	176.496	21.689
126.599	21.7141	40.5618	0.54526	0.00077608	0.17273	28.5401	176.497	21.6886
126.767	21.7139	40.5628	0.53902	0.00089273	0.16693	28.541	176.497	21.6884
126.934	21.7138	40.5627	0.5378	0.00073238	0.16724	28.5409	176.498	21.6882
127.089	21.7137	40.5624	0.53339	0.00083439	0.16762	28.5407	176.499	21.6881
127.219	21.7138	40.5624	0.54124	0.00083439	0.16693	28.5407	176.5	21.6882
127.361	21.7136	40.5624	0.53427	0.00096572	0.1696	28.5407	176.5	21.688
127.479	21.7136	40.5624	0.53054	0.00079065	0.1696	28.5408	176.501	21.6879
127.627	21.7136	40.5617	0.53405	0.00073238	0.17044	28.5403	175.738	21.6879
127.769	21.7134	40.5622	0.51809	0.00084897	0.16945	28.5407	175.738	21.6877
127.899	21.7134	40.5633	0.51393	0.00089273	0.16892	28.5416	175.738	21.6877
128.042	21.7133	40.564	0.51361	0.00083439	0.17517	28.5421	175.738	21.6876
128.203	21.7138	40.5634	0.50884	0.00096572	0.17449	28.5415	175.739	21.688
128.376	21.7142	40.563	0.49807	0.00083439	0.17456	28.5412	175.741	21.6883
128.562	21.7143	40.5631	0.49662	0.00073238	0.17456	28.5412	175.742	21.6884
128.729	21.7144	40.5629	0.4883	0.00077608	0.16655	28.541	175.743	21.6885
128.902	21.7143	40.5629	0.48759	0.00086355	0.16556	28.5411	175.744	21.6883
129.038	21.7143	40.5632	0.48222	0.00070326	0.16617	28.5413	175.744	21.6883
129.199	21.7143	40.563	0.4881	0.00086355	0.16587	28.5411	175.745	21.6883
129.348	21.7143	40.5631	0.48606	0.00089273	0.16709	28.5412	175.746	21.6882
129.49	21.7148	40.563	0.49014	0.00086355	0.16632	28.541	175.747	21.6888
129.639	21.7145	40.563	0.4784	0.00071782	0.16693	28.5411	175.748	21.6884
129.775	21.7145	40.5626	0.4794	0.00089273	0.16663	28.5408	175.7	21.6884
129.936	21.7147	40.5627	0.46758	0.00079065	0.16716	28.5408	175.701	21.6885
130.084	21.7148	40.5628	0.4622	0.00071782	0.1722	28.5409	175.702	21.6886
130.208	21.7147	40.5629	0.46249	0.00086355	0.17205	28.541	175.702	21.6885
130.35	21.7148	40.5626	0.46611	0.00089273	0.17205	28.5408	175.703	21.6886
130.505	21.7147	40.563	0.46065	0.00087814	0.17243	28.5411	175.704	21.6884
130.635	21.7147	40.5632	0.46006	0.00084897	0.16152	28.5413	175.704	21.6884
130.759	21.7149	40.5625	0.45919	0.00074694	0.16228	28.5406	175.706	21.6886
130.895	21.7147	40.5631	0.46279	0.00083439	0.16106	28.5412	175.706	21.6883
131.013	21.7148	40.563	0.46074	0.00086355	0.16205	28.5411	175.707	21.6884
131.18	21.7148	40.5629	0.46454	0.00074694	0.16236	28.541	175.708	21.6884
131.353	21.7148	40.5628	0.45543	0.00080523	0.16266	28.5409	175.709	21.6884
131.545	21.7148	40.5622	0.45102	0.00096572	0.1635	28.5406	175.71	21.6883
131.762	21.7146	40.5629	0.4383	0.00070326	0.16335	28.5411	175.77	21.6881
131.948	21.7148	40.5629	0.42089	0.00074694	0.16258	28.5411	175.772	21.6882
132.121	21.7147	40.5639	0.4132	0.00079065	0.1622	28.5419	175.771	21.6881
132.239	21.7151	40.5632	0.43274	0.00083439	0.16152	28.5413	175.773	21.6885
132.313	21.7152	40.5631	0.43653	0.00077608	0.1619	28.5411	175.774	21.6885
132.375	21.7153	40.5632	0.45121	0.00074694	0.1619	28.5412	175.774	21.6887
132.449	21.7154	40.5628	0.45112	0.00077608	0.16159	28.5408	175.775	21.6888
132.579	21.7153	40.5629	0.44561	0.00076151	0.16152	28.5409	175.775	21.6887
132.74	21.7153	40.5638	0.43255	0.00071782	0.16205	28.5416	175.775	21.6886
132.95	21.7156	40.5633	0.43932	0.00080523	0.16213	28.5412	175.777	21.6888
133.167	21.7157	40.5631	0.41865	0.00079065	0.16129	28.541	175.778	21.6889
133.402	21.7155	40.5637	0.40024	0.00089273	0.1593	28.5415	175.779	21.6887
133.619	21.7158	40.5627	0.39405	0.00079065	0.1593	28.5407	175.781	21.689
133.792	21.7157	40.5629	0.39594	0.00079065	0.159	28.5409	175.782	21.6888
133.953	21.7157	40.563	0.40484	0.00086355	0.159	28.541	176.028	21.6887
134.064	21.7157	40.563	0.40467	0.00081981	0.16991	28.541	176.028	21.6887
134.139	21.7158	40.5628	0.41954	0.00089273	0.16945	28.5409	176.029	21.6888
134.225	21.7157	40.563	0.42161	0.00089273	0.1696	28.541	176.029	21.6887
134.331	21.7157	40.5629	0.42815	0.00080523	0.16999	28.5409	176.03	21.6886
134.479	21.7158	40.5628	0.41847	0.00089273	0.16861	28.5408	176.031	21.6887
134.652	21.7157	40.5632	0.40301	0.00083439	0.16846	28.5412	176.031	21.6886
134.875	21.7156	40.5633	0.39286	0.00084897	0.16907	28.5413	176.033	21.6884
135.117	21.7157	40.5628	0.38258	0.00090732	0.16907	28.5409	176.035	21.6885
135.333	21.7156	40.5632	0.37456	0.00087814	0.16846	28.5412	176.035	21.6884
135.55	21.7157	40.5624	0.35949	0.00093652	0.16289	28.5406	176.037	21.6884
135.723	21.7155	40.5627	0.37154	0.00073238	0.16236	28.5409	176.038	21.6882
135.878	21.7154	40.5631	0.3776	0.00086355	0.16312	28.5413	176.038	21.6881
136.02	21.7154	40.5629	0.37818	0.00090732	0.16258	28.5411	175.571	21.6881
136.175	21.7155	40.5631	0.37637	0.00064504	0.1767	28.5413	175.572	21.6881
136.311	21.7155	40.5635	0.37317	0.00077608	0.17662	28.5416	175.572	21.6881
136.46	21.7158	40.5633	0.37342	0.00089273	0.177	28.5414	175.573	21.6883
136.621	21.7159	40.5635	0.37333	0.00093652	0.17746	28.5415	175.574	21.6884
136.782	21.7162	40.5639	0.36741	0.00096572	0.168	28.5417	175.574	21.6886
136.961	21.7165	40.5633	0.36203	0.00080523	0.16793	28.5412	175.576	21.6889
137.147	21.7166	40.5633	0.3503	0.00079065	0.16732	28.5412	175.577	21.689
137.37	21.7164	40.5635	0.34551	0.00083439	0.16716	28.5413	175.578	21.6888
137.605	21.7164	40.5643	0.33956	0.00077608	0.16762	28.542	175.579	21.6887
137.815	21.7168	40.5639	0.33123	0.00070326	0.16434	28.5416	175.58	21.6891
138.026	21.717	40.5639	0.32908	0.00083439	0.16495	28.5415	175.582	21.6892
138.206	21.7174	40.5631	0.32664	0.00077608	0.16434	28.5408	175.584	21.6895
138.348	21.7174	40.5634	0.32885	0.00089273	0.16396	28.5411	175.584	21.6895
138.441	21.7174	40.563	0.33971	0.00070326	0.16419	28.5408	175.76	21.6895
138.558	21.7173	40.5632	0.33571	0.00086355	0.16419	28.541	175.761	21.6894
138.707	21.7172	40.5633	0.33086	0.00054327	0.16403	28.5411	175.761	21.6893
138.893	21.7173	40.5631	0.33287	0.00086355	0.1648	28.5409	175.763	21.6893
139.103	21.717	40.5635	0.31633	0.00098033	0.16548	28.5413	175.763	21.689
139.357	21.7171	40.5636	0.30711	0.00077608	0.1651	28.5414	175.765	21.689
139.598	21.7171	40.5628	0.30044	0.00095112	0.16587	28.5407	175.767	21.689
139.802	21.7167	40.5622	0.29239	0.00092192	0.16548	28.5405	175.768	21.6885
139.97	21.7166	40.5626	0.30085	0.00083439	0.16533	28.5408	175.769	21.6884
140.112	21.7158	40.5632	0.30908	0.00073238	0.16022	28.5415	175.769	21.6876
140.23	21.7159	40.5631	0.31212	0.00080523	0.1606	28.5414	175.77	21.6877
140.397	21.7158	40.5636	0.30831	0.00093652	0.16052	28.5418	175.77	21.6876
140.582	21.7159	40.5632	0.30725	0.00080523	0.16037	28.5415	175.772	21.6876
140.768	21.716	40.5627	0.29886	0.00073238	0.17174	28.5411	175.603	21.6877
140.954	21.716	40.5628	0.28829	0.00090732	0.17128	28.5411	175.604	21.6876
141.133	21.716	40.5629	0.28128	0.00073238	0.17113	28.5412	175.605	21.6876
141.313	21.716	40.5631	0.27465	0.00080523	0.1706	28.5414	175.606	21.6876
141.48	21.716	40.5628	0.2788	0.00067415	0.17075	28.5412	175.607	21.6875
141.672	21.7161	40.5624	0.2861	0.00081981	0.16838	28.5409	175.609	21.6876
141.889	21.7158	40.5628	0.27004	0.00083439	0.16876	28.5412	175.61	21.6873
142.124	21.7157	40.5631	0.267	0.00080523	0.16953	28.5416	175.611	21.6871
142.359	21.7158	40.5631	0.25032	0.00096572	0.16892	28.5415	175.612	21.6872
142.594	21.7158	40.5635	0.24738	0.00077608	0.17174	28.5419	175.613	21.6871
142.774	21.7159	40.5631	0.24106	0.00083439	0.17258	28.5415	175.614	21.6872
142.898	21.7158	40.5632	0.25449	0.00084897	0.17266	28.5416	175.615	21.6871
142.978	21.7159	40.5633	0.26001	0.00080523	0.17197	28.5417	175.615	21.6871
143.052	21.716	40.5632	0.26543	0.00087814	0.15465	28.5416	175.616	21.6872
143.158	21.716	40.5634	0.26574	0.00099493	0.1545	28.5417	175.333	21.6872
143.343	21.7162	40.5634	0.27266	0.00077608	0.15419	28.5417	175.334	21.6873
143.579	21.7162	40.5644	0.2615	0.00080523	0.15465	28.5425	175.334	21.6873
143.863	21.7163	40.5646	0.24673	0.00080523	0.1545	28.5426	175.336	21.6874
144.167	21.7167	40.5642	0.22788	0.00079065	0.16846	28.5422	175.338	21.6877
144.439	21.7168	40.5645	0.21344	0.00098033	0.16846	28.5424	175.339	21.6877
144.668	21.7169	40.5643	0.20838	0.00084897	0.16884	28.5423	175.341	21.6878
144.878	21.7168	40.5665	0.20691	0.00083439	0.16831	28.544	175.34	21.6877
145.027	21.7177	40.5673	0.21754	0.0010095	0.16533	28.5444	175.34	21.6885
145.132	21.7185	40.5663	0.23042	0.00070326	0.16548	28.5434	175.342	21.6893
145.231	21.7189	40.5658	0.23607	0.00077608	0.1648	28.5429	175.343	21.6897
145.336	21.7192	40.5654	0.2336	0.00083439	0.1651	28.5425	175.344	21.6899
145.479	21.719	40.5652	0.23395	0.00077608	0.16274	28.5424	175.345	21.6897
145.652	21.719	40.5648	0.2307	0.00074694	0.16304	28.5421	176.395	21.6897
145.875	21.7189	40.5644	0.22486	0.00079065	0.16236	28.5418	176.397	21.6896
146.098	21.7187	40.5634	0.21013	0.00083439	0.16274	28.5411	176.399	21.6893
146.358	21.7185	40.5641	0.20212	0.0010095	0.1635	28.5417	176.4	21.6891
146.618	21.7182	40.5642	0.19092	0.00089273	0.17037	28.5419	176.401	21.6887
146.859	21.7182	40.5649	0.18639	0.00074694	0.1706	28.5425	176.402	21.6886
147.107	21.7181	40.5653	0.17462	0.00081981	0.16976	28.5429	176.403	21.6885
147.292	21.718	40.5664	0.18246	0.0010095	0.17021	28.5437	176.403	21.6884
147.435	21.7188	40.5657	0.18371	0.00064504	0.16564	28.543	176.405	21.6891
147.565	21.7189	40.5652	0.19043	0.00077608	0.16533	28.5426	176.406	21.6892
147.664	21.719	40.5651	0.20063	0.00070326	0.16533	28.5424	176.407	21.6893
147.781	21.7189	40.5651	0.20316	0.00093652	0.16533	28.5425	176.407	21.6892
147.942	21.7189	40.5653	0.19619	0.00086355	0.16426	28.5427	176.408	21.6891
148.147	21.7189	40.5653	0.1969	0.00083439	0.16434	28.5427	176.409	21.689
148.388	21.7187	40.5654	0.18771	0.00089273	0.16419	28.5428	175.656	21.6888
148.642	21.719	40.5665	0.17308	0.0006887	0.16365	28.5436	175.656	21.6891
148.865	21.7194	40.5669	0.1703	0.00093652	0.16434	28.5438	175.657	21.6894
149.044	21.7198	40.5691	0.16623	0.00095112	0.16815	28.5454	175.656	21.6898
149.217	21.7207	40.5686	0.16759	0.00077608	0.16899	28.5448	175.658	21.6906
149.378	21.7214	40.5678	0.16823	0.00077608	0.16892	28.5439	175.66	21.6913
149.552	21.7217	40.5676	0.16919	0.00077608	0.16846	28.5437	175.661	21.6916
149.768	21.7219	40.5669	0.16058	0.00083439	0.16907	28.5431	175.663	21.6917
149.979	21.7219	40.5662	0.15868	0.00073238	0.16861	28.5426	175.665	21.6917
150.177	21.7216	40.5655	0.15195	0.00092192	0.16892	28.5421	175.667	21.6914
150.35	21.7213	40.5653	0.1574	0.0006887	0.16892	28.5421	175.668	21.691
150.462	21.721	40.5652	0.14977	0.00077608	0.16846	28.5421	175.668	21.6907
150.548	21.7204	40.5658	0.15974	0.00080523	0.16533	28.5427	175.668	21.6901
150.672	21.7205	40.568	0.15367	0.00076151	0.16518	28.5444	175.376	21.6902
150.858	21.7212	40.5686	0.15784	0.00073238	0.16526	28.5447	175.376	21.6908
151.087	21.7218	40.5692	0.1544	0.00089273	0.16571	28.545	175.377	21.6913
151.365	21.7227	40.5706	0.14188	0.00081981	0.16442	28.5458	175.377	21.6922
151.681	21.7236	40.5698	0.12162	0.00073238	0.16365	28.5449	175.38	21.6931
151.916	21.7244	40.5714	0.12042	0.00089273	0.16365	28.5459	175.38	21.6939
152.102	21.7251	40.5722	0.11421	0.0010242	0.16411	28.5464	175.381	21.6945
152.226	21.7261	40.5712	0.1243	0.00083439	0.15694	28.5453	175.383	21.6955
152.263	21.7266	40.5705	0.13011	0.00086355	0.15625	28.5446	175.384	21.696
152.313	21.7268	40.5695	0.13809	0.00086355	0.15679	28.5439	175.385	21.6961
152.387	21.7268	40.5687	0.14598	0.00086355	0.15717	28.5433	175.386	21.6961
152.542	21.7265	40.5679	0.14473	0.00073238	0.1564	28.5428	175.388	21.6957
152.783	21.7263	40.5695	0.13464	0.00081981	0.15793	28.5441	175.388	21.6955
153.074	21.726	40.5703	0.12906	0.00079065	0.15824	28.5447	175.388	21.6951
153.359	21.7262	40.5655	0.1169	0.00080523	0.15747	28.541	175.505	21.6953
153.625	21.7255	40.5605	0.10525	0.00080523	0.15816	28.5375	175.512	21.6945
153.817	21.7234	40.564	0.10301	0.00087814	0.15808	28.5407	175.508	21.6925
153.978	21.722	40.5636	0.10601	0.00083439	0.15808	28.5408	175.509	21.691
154.089	21.7213	40.5665	0.11632	0.00083439	0.15824	28.5432	175.507	21.6902
154.176	21.7213	40.5662	0.11621	0.00083439	0.15763	28.543	175.507	21.6902
154.256	21.7214	40.5663	0.12342	0.00074694	0.15602	28.5431	175.508	21.6903
154.393	21.7214	40.5661	0.11356	0.00099493	0.1561	28.5429	175.509	21.6903
154.535	21.7214	40.5661	0.11023	0.00089273	0.15526	28.5429	175.51	21.6903
154.708	21.7215	40.5651	0.11051	0.00086355	0.15564	28.5421	175.512	21.6904
154.919	21.7212	40.5675	0.10646	0.00089273	0.1561	28.5441	175.51	21.69
155.129	21.7215	40.5671	0.10059	0.00099493	0.15473	28.5437	175.512	21.6903
155.327	21.7218	40.5671	0.098473	0.00073238	0.15572	28.5436	175.513	21.6905
155.55	21.722	40.5668	0.095815	0.00089273	0.15564	28.5433	175.516	21.6907
155.761	21.7223	40.5664	0.08462	0.00086355	0.1561	28.543	175.517	21.6909
155.94	21.7222	40.5692	0.092708	0.00071782	0.16205	28.5452	175.515	21.6908
156.138	21.7229	40.5696	0.085521	0.00093652	0.16258	28.5453	175.516	21.6915
156.281	21.7238	40.5676	0.091158	0.00098033	0.16175	28.5435	175.519	21.6923
156.404	21.7239	40.5663	0.090291	0.00080523	0.16152	28.5425	175.522	21.6924
156.51	21.7237	40.5666	0.094435	0.0010826	0.16693	28.5427	175.522	21.6922
156.602	21.7235	40.5667	0.094861	0.00090732	0.16655	28.5429	175.522	21.692
156.732	21.7234	40.5663	0.093228	0.00086355	0.16655	28.5427	175.523	21.6918
156.899	21.7232	40.5654	0.08493	0.00083439	0.16709	28.542	175.525	21.6916
157.116	21.7229	40.5666	0.091254	0.00077608	0.16693	28.543	175.525	21.6913
157.327	21.723	40.5691	0.081698	0.00080523	0.16091	28.5449	175.524	21.6913
157.543	21.7235	40.5653	0.08326	0.00083439	0.16068	28.5419	175.529	21.6918
157.747	21.7234	40.5654	0.074208	0.00076151	0.16121	28.542	175.53	21.6917
157.927	21.7233	40.5677	0.072409	0.00090732	0.16052	28.5438	175.87	21.6915
158.082	21.7234	40.564	0.074033	0.00089273	0.16297	28.5409	175.875	21.6916
158.23	21.723	40.5628	0.079245	0.0010534	0.16281	28.5401	175.877	21.6912
158.391	21.7223	40.5631	0.073975	0.00077608	0.16243	28.5406	175.877	21.6904
158.558	21.7214	40.5649	0.075792	0.00092192	0.1619	28.5422	175.876	21.6895
158.713	21.7213	40.5647	0.066819	0.00099493	0.16258	28.5421	175.877	21.6893
158.849	21.7214	40.5641	0.076087	0.00087814	0.1696	28.5417	175.879	21.6894
158.986	21.7211	40.5647	0.072466	0.00089273	0.16991	28.5422	175.879	21.6891
159.103	21.7211	40.565	0.073655	0.00070326	0.17006	28.5424	175.879	21.6891
159.233	21.7212	40.5651	0.072958	0.00084897	0.16938	28.5425	175.88	21.6891
159.394	21.7212	40.5656	0.06836	0.00073238	0.16213	28.5429	175.88	21.6891
159.586	21.7214	40.5653	0.068388	0.00086355	0.16205	28.5426	175.881	21.6893
159.784	21.7215	40.5654	0.073103	0.00086355	0.1619	28.5426	175.882	21.6893
159.982	21.7216	40.5659	0.06915	0.00073238	0.16175	28.5431	175.613	21.6894
160.18	21.7219	40.5683	0.063398	0.00073238	0.16175	28.5448	175.612	21.6896
160.378	21.7226	40.5703	0.052553	0.00077608	0.1619	28.5462	175.611	21.6903
160.533	21.7239	40.5701	0.057405	0.00071782	0.1622	28.5456	175.613	21.6915
160.688	21.7249	40.5722	0.067686	0.00070326	0.16175	28.5469	175.612	21.6925
160.83	21.7261	40.5713	0.057431	0.00089273	0.16258	28.5459	175.614	21.6937
160.979	21.7272	40.571	0.061743	0.0010242	0.16228	28.5454	175.615	21.6948
161.127	21.7281	40.5704	0.064274	0.00079065	0.16175	28.5446	175.617	21.6957
161.276	21.7285	40.5694	0.062881	0.00089273	0.1622	28.5438	175.619	21.6961
161.418	21.7285	40.5696	0.060747	0.00096572	0.16182	28.5439	175.62	21.696
161.542	21.7285	40.5699	0.058961	0.00096572	0.15831	28.5442	175.62	21.696
161.666	21.7286	40.5689	0.055787	0.00065959	0.15778	28.5434	175.622	21.6961
161.808	21.7283	40.5672	0.051039	0.00080523	0.15778	28.5422	175.624	21.6957
161.963	21.7278	40.5646	0.045064	0.00076151	0.15793	28.5404	175.628	21.6952
162.155	21.7265	40.5663	0.049988	0.00098033	0.15068	28.542	175.27	21.6939
162.365	21.726	40.5671	0.045933	0.0010534	0.15106	28.5429	175.27	21.6933
162.582	21.7257	40.5669	0.043437	0.00096572	0.15091	28.5428	175.272	21.693
162.792	21.7256	40.5687	0.044776	0.00076151	0.15084	28.5442	175.271	21.6928
162.972	21.726	40.5689	0.038649	0.00089273	0.15076	28.5442	175.272	21.6932
163.127	21.7262	40.5703	0.039501	0.00061595	0.16052	28.5453	175.272	21.6933
163.251	21.7268	40.5711	0.049019	0.00067415	0.15976	28.5457	175.272	21.6939
163.381	21.7275	40.5711	0.052325	0.00081981	0.16091	28.5455	175.273	21.6946
163.498	21.7283	40.5703	0.049913	0.00071782	0.1603	28.5447	175.274	21.6954
163.616	21.7286	40.5705	0.052275	0.00093652	0.15915	28.5448	175.275	21.6957
163.74	21.7288	40.5698	0.052072	0.00083439	0.15938	28.5441	175.276	21.6958
163.87	21.729	40.5687	0.040893	0.00093652	0.15923	28.5433	175.278	21.696
164.024	21.7288	40.5681	0.042821	0.00083439	0.15938	28.5429	175.28	21.6957
164.198	21.7285	40.5674	0.043152	0.00070326	0.16091	28.5425	175.656	21.6954
164.377	21.7278	40.5699	0.048253	0.00073238	0.1606	28.5446	175.655	21.6947
164.575	21.7279	40.5664	0.040242	0.00079065	0.1606	28.5419	175.66	21.6947
164.774	21.7275	40.5698	0.0448	0.00073238	0.16083	28.5446	175.657	21.6943
164.972	21.7276	40.5704	0.045982	0.00074694	0.16037	28.545	175.657	21.6944
165.157	21.7281	40.5714	0.038833	0.00092192	0.16175	28.5457	175.658	21.6948
165.312	21.7288	40.5707	0.037872	0.00070326	0.16205	28.5449	175.66	21.6955
165.461	21.7294	40.5706	0.030389	0.00074694	0.16182	28.5447	175.661	21.696
165.566	21.7296	40.5703	0.037872	0.00071782	0.16205	28.5444	175.662	21.6963
165.683	21.7299	40.5698	0.036669	0.00084897	0.16289	28.544	175.663	21.6965
165.795	21.73	40.5699	0.03858	0.00087814	0.16281	28.544	175.663	21.6966
165.906	21.7299	40.5703	0.03994	0.00080523	0.16304	28.5443	175.663	21.6965
166.061	21.7298	40.5702	0.032644	0.00073238	0.16312	28.5443	175.665	21.6963
166.222	21.73	40.5697	0.038009	0.00090732	0.16281	28.5439	175.666	21.6966
166.395	21.7299	40.5703	0.029917	0.00081981	0.16167	28.5444	174.903	21.6964
166.575	21.7301	40.5698	0.033302	0.00067415	0.1622	28.5439	174.905	21.6966
166.773	21.7302	40.57	0.032513	0.00071782	0.16159	28.5441	174.905	21.6966
166.971	21.7301	40.5701	0.029554	0.00067415	0.16159	28.5442	174.906	21.6965
167.157	21.7304	40.57	0.02149	0.00093652	0.15351	28.5441	174.908	21.6967
167.318	21.7303	40.5701	0.034163	0.00074694	0.15305	28.5442	174.908	21.6966
167.46	21.7304	40.5703	0.023196	0.00084897	0.15381	28.5444	174.909	21.6966
167.59	21.7305	40.5703	0.026769	0.00073238	0.15198	28.5443	174.91	21.6967
167.714	21.7308	40.5701	0.025504	0.00074694	0.15938	28.5441	174.911	21.697
167.844	21.7307	40.5703	0.02249	0.00083439	0.15961	28.5442	174.911	21.6969
167.955	21.7308	40.57	0.031208	0.00070326	0.15953	28.544	174.912	21.697
168.079	21.7308	40.5701	0.019397	0.00093652	0.1593	28.5441	174.913	21.6969
168.221	21.7307	40.5702	0.025607	0.00089273	0.15946	28.5442	174.913	21.6968
168.382	21.7309	40.5703	0.021331	0.00081981	0.15282	28.5442	175.533	21.697
168.574	21.7308	40.5702	0.023906	0.00067415	0.15297	28.5442	175.534	21.6968
168.754	21.7308	40.5701	0.020874	0.00080523	0.15335	28.5441	175.536	21.6968
168.964	21.7307	40.5707	0.020636	0.00086355	0.15312	28.5446	175.536	21.6967
169.131	21.731	40.5701	0.013831	0.00086355	0.15068	28.5441	175.538	21.6969
169.274	21.7309	40.5702	0.019848	0.00090732	0.15076	28.5442	175.538	21.6968
169.392	21.7307	40.5704	0.016483	0.00080523	0.15053	28.5444	175.539	21.6966
169.491	21.731	40.57	0.019554	0.00098033	0.15038	28.5441	175.54	21.6968
169.639	21.7309	40.5703	0.018385	0.00076151	0.16068	28.5443	175.54	21.6967
169.806	21.731	40.5705	0.018579	0.00089273	0.16136	28.5444	175.541	21.6968
169.986	21.7311	40.5695	0.018521	0.00073238	0.16068	28.5436	175.543	21.6969
170.147	21.7311	40.5701	0.010198	0.00083439	0.16075	28.5441	175.543	21.6968
170.333	21.731	40.5704	0.014017	0.00095112	0.15961	28.5443	175.544	21.6967
170.518	21.7311	40.5702	0.014073	0.00089273	0.15358	28.5442	175.545	21.6968
170.692	21.7311	40.5706	0.0062227	0.00090732	0.15358	28.5445	174.623	21.6967
170.865	21.7312	40.5705	0.0054841	0.00083439	0.15389	28.5444	174.624	21.6968
171.026	21.7311	40.5711	0.010503	0.00086355	0.15274	28.5449	174.624	21.6967
171.168	21.7315	40.5705	0.0072453	0.00080523	0.16297	28.5444	174.626	21.6971
171.298	21.7317	40.5706	0.016046	0.00096572	0.16304	28.5444	174.626	21.6972
171.41	21.732	40.57	0.010918	0.00064504	0.16274	28.5438	174.628	21.6975
171.546	21.732	40.57	0.016808	0.00084897	0.16335	28.5438	174.629	21.6975
171.694	21.7319	40.5703	0.0069148	0.00064504	0.16045	28.5442	174.629	21.6973
171.868	21.7319	40.57	0.0088965	0.00079065	0.16106	28.5439	174.63	21.6972
172.066	21.7317	40.5703	0.0089142	0.00071782	0.16022	28.5442	174.631	21.697
172.295	21.7319	40.5703	6.2285e-05	0.00096572	0.16045	28.5442	174.632	21.6972
172.524	21.7316	40.5705	0.0002564	0.00077608	0.16022	28.5444	174.633	21.6969
172.74	21.7317	40.5708	0.002751	0.00080523	0.15282	28.5446	174.634	21.6969
172.926	21.7319	40.5703	0.0022865	0.00096572	0.1532	28.5442	175.409	21.697
173.069	21.732	40.5705	0.0042429	0.00071782	0.15312	28.5444	175.41	21.6971
173.155	21.732	40.5701	0.0028675	0.00093652	0.15328	28.544	175.411	21.6972
173.254	21.732	40.5701	0.0046831	0.00086355	0.15267	28.544	175.411	21.6971
173.347	21.732	40.5706	0.0060504	0.00096572	0.15381	28.5444	175.411	21.6971
173.452	21.7318	40.5705	0.0053815	0.0010242	0.15282	28.5444	175.412	21.6968
173.607	21.732	40.5705	0.0051084	0.00076151	0.15366	28.5444	175.412	21.697
173.805	21.7322	40.5707	0.0029008	0.00080523	0.15229	28.5445	175.413	21.6972
174.059	21.7322	40.5703	0.0098932	0.00073238	0.15595	28.5442	175.415	21.6971
174.319	21.7326	40.5702	0.0014134	0.00080523	0.15572	28.544	175.417	21.6974
174.561	21.7324	40.57	0.00019165	0.00081981	0.15564	28.5439	175.418	21.6972
174.783	21.7324	40.5702	0.000305	0.00086355	0.15503	28.5441	175.42	21.6972
174.975	21.7325	40.5708	0.00036983	0.00086355	0.15717	28.5445	175.42	21.6972
175.087	21.7324	40.5698	0.0002726	0.00077608	0.15702	28.5438	175.422	21.6971
175.198	21.7323	40.5701	0.00064587	0.00077608	0.15724	28.5441	175.339	21.697
175.272	21.7325	40.5702	2.9971e-05	0.00093652	0.15709	28.5441	175.34	21.6971
175.359	21.7324	40.5702	0.00022402	0.00080523	0.15053	28.5441	175.34	21.697
175.483	21.7322	40.5704	0.0003212	0.00077608	0.15084	28.5443	175.341	21.6969
175.675	21.7323	40.5709	0.00024021	0.00079065	0.15137	28.5447	175.341	21.6969
175.892	21.7324	40.5706	1e-12	0.00083439	0.15068	28.5444	175.343	21.6969
176.121	21.7327	40.5701	0.0003212	0.00079065	0.15038	28.544	175.345	21.6972
176.368	21.7331	40.5705	0.00024021	0.00065959	0.15961	28.5442	175.346	21.6975
176.585	21.7329	40.571	0.00022402	0.00096572	0.15946	28.5447	175.346	21.6973
176.801	21.7331	40.5719	1.3819e-05	0.00089273	0.15946	28.5453	175.347	21.6974
177	21.7335	40.5708	0.00017547	0.00092192	0.15923	28.5444	175.349	21.6978
177.185	21.734	40.5707	0.00017547	0.0006887	0.16121	28.5441	175.35	21.6983
177.328	21.7337	40.5704	1e-12	0.0010242	0.16052	28.544	175.351	21.698
177.464	21.7339	40.5702	0.00015929	0.00089273	0.16075	28.5438	175.797	21.6981
177.6	21.7338	40.5701	0.00022402	0.00081981	0.16152	28.5438	175.798	21.698
177.755	21.7335	40.5704	0.0003212	0.00070326	0.15526	28.5441	175.798	21.6976
177.922	21.7334	40.5703	4.6127e-05	0.0010826	0.15549	28.544	175.799	21.6975
178.108	21.7335	40.5703	0.00035362	0.00084897	0.15587	28.544	175.8	21.6976
178.269	21.7333	40.5707	0.00019165	0.00086355	0.15579	28.5444	175.801	21.6974
178.467	21.7333	40.5706	0.00036983	0.00087814	0.15526	28.5443	175.802	21.6973
178.69	21.7334	40.5707	0.00011078	0.00079065	0.1635	28.5444	175.803	21.6974
178.95	21.7336	40.5707	0.0003212	0.00065959	0.16365	28.5444	175.805	21.6975
179.203	21.7336	40.5702	0.00020784	0.00089273	0.16281	28.544	175.807	21.6975
179.439	21.7336	40.5698	0.00012695	0.00095112	0.16258	28.5437	175.808	21.6974
179.637	21.7336	40.5696	0.0002564	0.00083439	0.15084	28.5436	175.81	21.6973
179.816	21.7331	40.57	1e-12	0.00070326	0.15	28.544	175.81	21.6969
179.934	21.7331	40.5707	0.0002726	0.00073238	0.15183	28.5445	175.81	21.6969
180.014	21.7332	40.5701	1.3819e-05	0.00095112	0.1503	28.5441	174.78	21.6969
180.107	21.7331	40.5703	0.0002888	0.00092192	0.14702	28.5443	174.78	21.6968
180.268	21.7331	40.5702	7.8446e-05	0.00089273	0.14794	28.5442	174.781	21.6967
180.466	21.7331	40.57	0.000305	0.00084897	0.14725	28.544	174.782	21.6968
180.695	21.733	40.5701	0.0002888	0.00079065	0.14771	28.5442	174.784	21.6966
180.943	21.7329	40.57	1.3819e-05	0.00077608	0.14694	28.5442	174.785	21.6964
181.166	21.7328	40.5701	0.0002726	0.00083439	0.15793	28.5442	174.786	21.6963
181.364	21.7331	40.5699	0.0002564	0.00080523	0.15763	28.544	174.788	21.6966
181.55	21.7331	40.5701	0.00012695	0.00076151	0.15808	28.5442	174.788	21.6965
181.748	21.7331	40.5703	0.0002888	0.00086355	0.15839	28.5444	174.789	21.6964
181.958	21.7331	40.5707	0.00024021	0.00080523	0.15473	28.5447	174.79	21.6965
182.181	21.7334	40.5703	0.00020784	0.00098033	0.15465	28.5443	174.792	21.6967
182.404	21.7335	40.5707	0.00019165	0.00092192	0.15427	28.5446	174.793	21.6967
182.608	21.7336	40.5706	6.2285e-05	0.00070326	0.15435	28.5445	174.911	21.6967
182.769	21.7336	40.5699	0.00014312	0.00096572	0.15396	28.544	174.912	21.6968
182.893	21.7336	40.5706	0.0002564	0.0010242	0.15579	28.5445	174.912	21.6968
183.005	21.7336	40.5707	0.00015929	0.00089273	0.1561	28.5446	174.913	21.6967
183.135	21.7338	40.5706	0.0002564	0.00083439	0.15511	28.5445	174.914	21.6969
183.333	21.7339	40.5705	7.8446e-05	0.00077608	0.15549	28.5444	174.915	21.6969
183.568	21.7337	40.5708	0.00020784	0.00095112	0.15435	28.5447	174.916	21.6967
183.828	21.7343	40.5699	0.00015929	0.00089273	0.15465	28.5438	174.918	21.6973
184.069	21.7341	40.5705	0.00019165	0.00073238	0.1548	28.5443	174.919	21.697
184.267	21.7341	40.5715	1e-12	0.00086355	0.15427	28.5452	174.919	21.6969
184.404	21.7345	40.571	0.0002564	0.00083439	0.14893	28.5447	174.921	21.6973
184.496	21.7346	40.5722	0.00012695	0.00086355	0.14946	28.5455	174.92	21.6975
184.608	21.7349	40.5725	0.00019165	0.00092192	0.14908	28.5457	174.92	21.6977
184.756	21.7355	40.5721	0.00020784	0.00081981	0.14992	28.5452	174.922	21.6982
184.979	21.7357	40.5716	7.8446e-05	0.00073238	0.14923	28.5448	175.239	21.6984
185.239	21.736	40.5719	0.00020784	0.00081981	0.14946	28.545	175.24	21.6986
185.549	21.7361	40.5719	0.00017547	0.00086355	0.14954	28.5449	175.242	21.6987
185.827	21.7363	40.5719	0.0003212	0.00073238	0.15	28.5449	175.243	21.6989
186.013	21.7362	40.5718	7.8446e-05	0.00092192	0.15	28.5448	175.244	21.6987
186.149	21.7364	40.5712	0.00024021	0.00074694	0.15152	28.5444	175.246	21.6989
186.199	21.7366	40.5713	0.0003212	0.00076151	0.1516	28.5444	175.246	21.6991
186.23	21.7363	40.5712	0.00022402	0.00076151	0.15198	28.5444	175.246	21.6988
186.285	21.7362	40.5714	0.00014312	0.0010242	0.15145	28.5446	175.246	21.6987
186.422	21.7364	40.5716	0.00012695	0.00089273	0.14694	28.5447	175.247	21.6988
186.657	21.7365	40.5718	0.00017547	0.00073238	0.14694	28.5448	175.248	21.6989
186.948	21.7365	40.5721	0.00035362	0.00089273	0.14778	28.5451	175.249	21.6988
187.295	21.7366	40.5714	4.6127e-05	0.00076151	0.1474	28.5445	175.252	21.6989
187.555	21.7366	40.5701	0.00012695	0.00086355	0.14694	28.5435	174.791	21.6988
187.759	21.7361	40.5714	0.00022402	0.00070326	0.15328	28.5447	174.791	21.6983
187.901	21.7362	40.5712	4.6127e-05	0.00083439	0.15312	28.5445	174.792	21.6983
187.988	21.7361	40.5719	0.00017547	0.00086355	0.15335	28.5451	174.792	21.6982
188.05	21.7361	40.572	0.00012695	0.00089273	0.1532	28.5452	174.792	21.6982
188.106	21.7364	40.5723	0.00014312	0.00073238	0.14435	28.5453	174.792	21.6985
188.242	21.7368	40.5724	7.8446e-05	0.00080523	0.14397	28.5453	174.793	21.6989
188.409	21.7371	40.5728	0.0002564	0.00092192	0.14542	28.5455	174.793	21.6992
188.626	21.7376	40.5735	0.0003212	0.00095112	0.14488	28.5459	174.794	21.6995
188.867	21.738	40.5723	0.0002726	0.00089273	0.14855	28.5449	174.797	21.6999
189.139	21.7382	40.5719	0.00019165	0.00083439	0.14817	28.5446	174.798	21.7001
189.381	21.7382	40.5774	0.00022402	0.00098033	0.14794	28.5487	174.794	21.7001
189.616	21.7395	40.5834	0.00015929	0.00079065	0.14771	28.553	174.79	21.7013
189.802	21.7426	40.588	4.6127e-05	0.00073238	0.14923	28.5556	174.787	21.7043
189.944	21.7467	40.591	0.00019165	0.00070326	0.15549	28.5568	175.055	21.7084
190.037	21.751	40.5867	0.00015929	0.00084897	0.15549	28.5523	175.061	21.7127
190.08	21.7537	40.5826	0.00015929	0.00092192	0.15602	28.5483	175.067	21.7154
190.124	21.7545	40.5805	0.00012695	0.00099493	0.15602	28.5465	175.069	21.7162
190.21	21.7544	40.5799	0.0002564	0.00095112	0.14748	28.5461	175.071	21.716
190.359	21.7538	40.5785	0.00040226	0.00089273	0.14679	28.5452	175.072	21.7154
190.6	21.7534	40.5771	0.00011078	0.00079065	0.14672	28.5442	175.075	21.715
190.873	21.7524	40.5854	0.0002888	0.00080523	0.14656	28.5509	175.068	21.7139
191.213	21.7534	40.5894	0.00017547	0.00076151	0.14649	28.5537	175.066	21.7149
191.492	21.7562	40.5943	0.0003212	0.00086355	0.13741	28.5566	175.063	21.7176
191.733	21.7596	40.5957	0.00020784	0.00086355	0.13733	28.5567	175.064	21.7209
191.901	21.7632	40.594	0.0002726	0.00093652	0.13771	28.5544	175.068	21.7245
191.981	21.7665	40.5899	0.0002726	0.00086355	0.13802	28.5504	175.074	21.7277
192	21.7675	40.5859	1e-12	0.00080523	0.1326	28.547	174.424	21.7287
191.963	21.7667	40.5861	0.00036983	0.00076151	0.13245	28.5474	174.423	21.7279
191.944	21.766	40.5815	0.00017547	0.00093652	0.13199	28.5441	174.428	21.7273
192.012	21.7643	40.5724	0.00012695	0.00086355	0.13275	28.5376	174.437	21.7256
192.185	21.76	40.5785	0.00012695	0.00083439	0.14229	28.5435	174.43	21.7213
192.427	21.7582	40.5863	0.0002726	0.00077608	0.14244	28.55	174.423	21.7194
192.749	21.7588	40.5935	7.8446e-05	0.00086355	0.14313	28.5554	174.418	21.7199
193.108	21.7616	40.5951	0.00033741	0.00080523	0.14313	28.5558	174.419	21.7227
193.455	21.7647	40.5929	0.0003212	0.00086355	0.1429	28.5533	174.424	21.7257
193.727	21.7667	40.6071	0.00014312	0.00080523	0.12612	28.5635	174.412	21.7276
193.894	21.7715	40.6027	0.0002726	0.00083439	0.12497	28.5588	174.418	21.7324
193.987	21.7756	40.6022	0.00015929	0.00090732	0.12421	28.5573	174.421	21.7364
193.968	21.7785	40.5991	2.9971e-05	0.00083439	0.12428	28.554	174.425	21.7394
193.913	21.78	40.5927	1e-12	0.00083439	0.11666	28.5488	174.431	21.7408
193.863	21.7792	40.5847	1e-12	0.00089273	0.11635	28.5429	174.305	21.7401
193.863	21.7765	40.5764	0.00035362	0.00077608	0.11673	28.5373	174.313	21.7374
193.962	21.7712	40.5795	0.00020784	0.00064504	0.11666	28.5412	174.309	21.732
194.129	21.7673	40.5787	6.2285e-05	0.00099493	0.13268	28.5417	174.31	21.7281
194.402	21.7641	40.5875	7.8446e-05	0.00086355	0.1326	28.5494	174.301	21.7249
194.724	21.7641	40.6063	2.9971e-05	0.00096572	0.13199	28.5637	174.284	21.7248
195.07	21.7692	40.6132	0.0002564	0.00089273	0.13329	28.5676	174.28	21.7299
195.417	21.7766	40.6076	0.000305	0.00083439	0.1326	28.5612	174.29	21.7372
195.72	21.781	40.6037	0.00012695	0.0010242	0.1181	28.557	174.297	21.7415
195.931	21.7833	40.6013	0.0002564	0.00096572	0.11833	28.5545	174.301	21.7437
196.061	21.7846	40.6005	0.000305	0.00071782	0.11711	28.5535	174.303	21.745
196.061	21.7853	40.5999	0.00022402	0.00084897	0.11803	28.5528	174.304	21.7457
195.962	21.7856	40.5986	0.00036983	0.00089273	0.1043	28.5518	174.305	21.746
195.85	21.7854	40.5924	0.00019165	0.00080523	0.10544	28.5471	173.457	21.7458
195.782	21.7835	40.5844	0.0002888	0.00092192	0.10407	28.5415	173.464	21.7439
195.838	21.7797	40.5877	0.00020784	0.0010095	0.10483	28.5451	173.46	21.7402
195.98	21.7767	40.5897	0.00022402	0.00081981	0.1178	28.5476	173.458	21.7371
196.209	21.7754	40.5939	0.00011078	0.00087814	0.11727	28.5511	173.454	21.7358
196.519	21.7753	40.5959	0.00015929	0.00087814	0.1181	28.5527	173.454	21.7356
196.878	21.7763	40.6094	9.461e-05	0.00083439	0.11826	28.5627	173.443	21.7365
197.25	21.7799	40.6099	0.00017547	0.00096572	0.11772	28.5621	173.445	21.74
197.602	21.7841	40.6069	4.6127e-05	0.00083439	0.11299	28.5587	173.451	21.7441
197.831	21.7866	40.6043	0.00022402	0.00087814	0.11254	28.556	173.456	21.7466
197.924	21.7881	40.603	0.0002564	0.00067415	0.11353	28.5546	173.458	21.7481
197.918	21.7888	40.6024	0.000305	0.00080523	0.11269	28.5538	173.459	21.7488
197.825	21.7889	40.6003	0.0002564	0.00089273	0.10094	28.5523	173.461	21.749
197.769	21.7885	40.5946	4.6127e-05	0.00080523	0.10086	28.548	173.466	21.7485
197.807	21.787	40.5931	0.00043471	0.00083439	0.10071	28.5473	172.881	21.747
197.937	21.7847	40.5941	1e-12	0.00083439	0.10178	28.5487	172.88	21.7448
198.172	21.7831	40.5951	9.461e-05	0.00074694	0.11269	28.55	172.879	21.7431
198.481	21.7822	40.5966	0.00022402	0.00071782	0.11398	28.5514	172.879	21.7421
198.841	21.782	40.6079	0.00020784	0.00083439	0.11208	28.5601	172.87	21.7419
199.175	21.7843	40.6095	0.00019165	0.00081981	0.11299	28.5606	172.871	21.7441
199.441	21.7874	40.6066	0.0002564	0.00092192	0.11254	28.5576	172.876	21.7471
199.639	21.7892	40.6052	0.00033741	0.00093652	0.10407	28.556	172.879	21.7489
199.769	21.7902	40.6039	0.00011078	0.00089273	0.10491	28.5547	172.881	21.7498
199.837	21.7906	40.6039	0.00017547	0.00083439	0.1046	28.5546	172.882	21.7502
199.881	21.7907	40.6049	0.00024021	0.0010242	0.10445	28.5554	172.881	21.7503
199.949	21.7912	40.6032	0.0002888	0.00092192	0.10101	28.5539	172.883	21.7508
200.091	21.7912	40.6037	4.6127e-05	0.00092192	0.10117	28.5543	172.884	21.7508
200.295	21.7912	40.6071	0.0002564	0.00087814	0.10094	28.5569	173.149	21.7507
200.494	21.7918	40.6067	0.000305	0.00073238	0.10117	28.5564	173.151	21.7513
200.723	21.7925	40.6059	0.00024021	0.00089273	0.10063	28.5556	173.153	21.752
200.927	21.793	40.6061	1.3819e-05	0.0006887	0.10056	28.5557	173.154	21.7524
201.094	21.7932	40.6066	0.0003212	0.00084897	0.10063	28.556	173.154	21.7526
201.236	21.7935	40.6063	0.00012695	0.00083439	0.10132	28.5557	173.156	21.7529
201.397	21.7937	40.6065	0.0002564	0.00086355	0.10193	28.5558	173.156	21.753
201.602	21.7943	40.6059	7.8446e-05	0.00079065	0.1001	28.5552	173.158	21.7535
201.843	21.7941	40.6062	4.6127e-05	0.00080523	0.10101	28.5555	173.159	21.7533
202.134	21.7941	40.6058	0.00020784	0.00083439	0.10079	28.5552	173.161	21.7533
202.407	21.794	40.6061	0.00011078	0.00092192	0.10048	28.5555	173.162	21.7531
202.654	21.7941	40.6074	0.00019165	0.00076151	0.098116	28.5564	173.162	21.7532
202.852	21.7945	40.607	0.00015929	0.00064504	0.098192	28.5561	173.164	21.7535
202.964	21.7949	40.6076	0.00022402	0.00086355	0.0972	28.5564	173.164	21.7538
203.001	21.7951	40.6075	4.6127e-05	0.00080523	0.09865	28.5563	172.309	21.7541
203.007	21.7954	40.6066	7.8446e-05	0.00076151	0.098192	28.5555	172.31	21.7543
203.038	21.7954	40.6054	0.00017547	0.00076151	0.099565	28.5546	172.311	21.7543
203.143	21.7951	40.6055	0.0003212	0.00089273	0.099718	28.5548	172.312	21.7541
203.341	21.7948	40.6072	4.6127e-05	0.00090732	0.09926	28.5561	172.311	21.7537
203.614	21.795	40.6074	0.00045093	0.00092192	0.099184	28.5563	172.312	21.7539
203.936	21.7953	40.6079	7.8446e-05	0.00086355	0.09987	28.5565	172.314	21.7541
204.282	21.7956	40.6073	0.00015929	0.00076151	0.099947	28.5561	172.316	21.7543
204.642	21.7959	40.6078	7.8446e-05	0.00083439	0.09926	28.5563	172.318	21.7545
204.932	21.7959	40.6084	0.00015929	0.00083439	0.099565	28.5568	172.319	21.7544
205.1	21.7963	40.6085	0.00024021	0.00083439	0.096895	28.5568	172.32	21.7548
205.18	21.7965	40.6082	0.00019165	0.00058687	0.097581	28.5565	172.321	21.7551
205.161	21.7967	40.6083	0.00024021	0.00077608	0.097047	28.5565	172.321	21.7552
205.131	21.7969	40.6064	0.00017547	0.0010826	0.096742	28.555	172.437	21.7554
205.149	21.7968	40.6054	0.00011078	0.0006887	0.0972	28.5543	172.438	21.7553
205.279	21.796	40.6047	1.3819e-05	0.00080523	0.094835	28.554	172.439	21.7545
205.496	21.7956	40.6057	0.00022402	0.00089273	0.09575	28.5549	172.439	21.7541
205.787	21.7952	40.6097	1e-12	0.0010534	0.095598	28.5581	172.437	21.7536
206.146	21.7958	40.6099	1.3819e-05	0.00093652	0.095598	28.5581	172.439	21.7541
206.499	21.7968	40.6107	0.0002564	0.00080523	0.09926	28.5584	172.44	21.7551
206.864	21.7974	40.6107	0.0002564	0.00083439	0.099184	28.5583	172.442	21.7556
207.093	21.7984	40.6115	0.00017547	0.00077608	0.099184	28.5586	172.443	21.7565
207.211	21.7987	40.6113	0.00020784	0.00089273	0.09987	28.5584	172.444	21.7568
207.242	21.7994	40.6107	0.0003212	0.00086355	0.093156	28.5577	172.445	21.7575
207.242	21.7998	40.6093	9.461e-05	0.00067415	0.093156	28.5565	172.446	21.7579
207.273	21.7995	40.6078	0.00015929	0.00073238	0.093309	28.5555	172.448	21.7577
207.378	21.7993	40.6084	0.0002564	0.00090732	0.092927	28.556	172.448	21.7574
207.551	21.7989	40.6108	0.0002888	0.00070326	0.093462	28.558	172.206	21.7569
207.787	21.7992	40.6107	6.2285e-05	0.00074694	0.097429	28.5578	172.207	21.7572
208.078	21.7995	40.6108	0.0002888	0.00084897	0.096895	28.5578	172.209	21.7575
208.412	21.7999	40.6108	0.00011078	0.00099493	0.097429	28.5577	172.211	21.7578
208.684	21.8	40.6116	0.0002564	0.00086355	0.096742	28.5583	172.211	21.7579
208.963	21.8005	40.6111	0.0002888	0.00067415	0.099184	28.5578	172.214	21.7582
209.167	21.8008	40.6107	0.0002564	0.00077608	0.099718	28.5575	172.215	21.7585
209.322	21.8007	40.6112	6.2285e-05	0.00070326	0.099794	28.5578	172.215	21.7584
209.396	21.8008	40.6107	1e-12	0.00089273	0.09926	28.5574	172.216	21.7585
209.433	21.8008	40.6108	0.00022402	0.00096572	0.091478	28.5575	172.216	21.7585
209.452	21.8007	40.611	1.3819e-05	0.00099493	0.092546	28.5577	172.216	21.7584
209.52	21.801	40.6109	0.00012695	0.00087814	0.092164	28.5575	172.217	21.7586
209.669	21.8011	40.6104	0.00022402	0.00089273	0.092012	28.5572	172.218	21.7588
209.904	21.801	40.6113	0.00035362	0.00074694	0.092241	28.5579	171.828	21.7585
210.195	21.8013	40.611	0.00024021	0.00079065	0.094911	28.5576	171.83	21.7588
210.535	21.8013	40.6113	0.00011078	0.00080523	0.094301	28.5578	171.832	21.7587
210.857	21.8014	40.6115	1.3819e-05	0.00079065	0.094453	28.558	171.834	21.7588
211.111	21.8016	40.6118	0.00022402	0.00096572	0.094453	28.5582	171.835	21.759
211.285	21.8019	40.6116	0.00011078	0.00099493	0.097963	28.5579	171.836	21.7592
211.377	21.802	40.6114	0.00038605	0.00089273	0.098802	28.5578	171.837	21.7592
211.39	21.8021	40.6114	0.00015929	0.00077608	0.098802	28.5577	171.837	21.7593
211.371	21.802	40.6109	0.0002564	0.00092192	0.098039	28.5573	171.837	21.7592
211.384	21.8018	40.6109	0.00015929	0.00086355	0.097734	28.5574	171.837	21.7591
211.483	21.8017	40.6107	0.00024021	0.00073238	0.095293	28.5573	171.838	21.759
211.668	21.8017	40.611	0.00019165	0.00090732	0.094987	28.5575	171.839	21.7589
211.935	21.8015	40.6112	0.0002726	0.00089273	0.094835	28.5577	171.84	21.7587
212.257	21.8017	40.6113	4.6127e-05	0.00092192	0.094377	28.5578	171.841	21.7588
212.628	21.8018	40.6114	9.461e-05	0.00089273	0.093004	28.5579	171.747	21.7588
212.969	21.8019	40.6111	6.2285e-05	0.00086355	0.093233	28.5577	171.749	21.7588
213.222	21.8021	40.6117	0.0003212	0.00070326	0.093233	28.5581	171.75	21.759
213.377	21.8022	40.612	4.6127e-05	0.00087814	0.094301	28.5582	171.75	21.7591
213.408	21.8024	40.6118	0.000305	0.00096572	0.09308	28.5581	171.751	21.7593
213.352	21.8025	40.6115	9.461e-05	0.00089273	0.092775	28.5578	171.751	21.7593
213.253	21.8029	40.6104	0.00012695	0.00086355	0.091936	28.5568	171.751	21.7598
213.216	21.8024	40.6106	0.00011078	0.00074694	0.091554	28.5571	171.751	21.7593
213.309	21.8024	40.61	0.00040226	0.00081981	0.092622	28.5567	171.752	21.7593
213.482	21.8021	40.6103	0.0002726	0.00089273	0.095521	28.557	171.752	21.7589
213.761	21.802	40.6105	1e-12	0.00070326	0.095293	28.5572	171.754	21.7588
214.095	21.8018	40.6116	0.00017547	0.00087814	0.093843	28.5581	171.754	21.7585
214.467	21.802	40.6123	1e-12	0.00096572	0.094911	28.5587	171.756	21.7586
214.826	21.8025	40.6122	0.00022402	0.00089273	0.095216	28.5584	171.957	21.759
215.154	21.8027	40.6121	0.0002888	0.00083439	0.094759	28.5583	171.958	21.7592
215.272	21.8031	40.6109	0.0002726	0.00092192	0.093996	28.5572	171.961	21.7596
215.297	21.8027	40.611	0.00019165	0.00092192	0.09453	28.5575	171.96	21.7592
215.191	21.8029	40.6112	4.6127e-05	0.00067415	0.093614	28.5576	171.96	21.7594
215.117	21.8028	40.6112	9.461e-05	0.00090732	0.093843	28.5576	171.959	21.7593
215.092	21.8031	40.6111	0.0002564	0.00077608	0.092851	28.5574	171.959	21.7596
215.185	21.8031	40.611	0.0002564	0.00095112	0.092775	28.5573	171.96	21.7596
215.365	21.803	40.611	0.00015929	0.00096572	0.093156	28.5574	171.961	21.7594
215.625	21.803	40.6109	0.000305	0.0010388	0.093538	28.5573	171.962	21.7594
215.941	21.8026	40.6114	1.3819e-05	0.00079065	0.09247	28.5578	171.964	21.759
216.312	21.8029	40.611	0.0002564	0.0006887	0.093462	28.5575	171.966	21.7592
216.671	21.8029	40.6109	6.2285e-05	0.00092192	0.093309	28.5574	171.968	21.7591
216.95	21.8029	40.6108	7.8446e-05	0.00067415	0.095979	28.5573	171.97	21.759
217.111	21.8026	40.6106	0.00035362	0.00089273	0.096132	28.5573	171.46	21.7588
217.16	21.8026	40.6108	0.00043471	0.00080523	0.095979	28.5574	171.461	21.7587
217.111	21.8025	40.6111	1e-12	0.00083439	0.095293	28.5577	171.46	21.7586
217.03	21.8026	40.6112	6.2285e-05	0.00081981	0.090944	28.5578	171.459	21.7588
216.981	21.8029	40.6112	0.00022402	0.0011558	0.091173	28.5577	171.459	21.759
217.005	21.8029	40.6115	0.00011078	0.00092192	0.091478	28.5579	171.459	21.759
217.148	21.8031	40.6115	0.0002564	0.00073238	0.09102	28.5579	171.46	21.7592
217.395	21.8031	40.6114	0.00012695	0.00076151	0.09163	28.5578	171.462	21.7592
217.699	21.8031	40.6107	0.00012695	0.00081981	0.093233	28.5573	171.464	21.7591
218.039	21.8032	40.6103	2.9971e-05	0.00096572	0.092775	28.5569	171.466	21.7592
218.336	21.8029	40.6102	0.00017547	0.00096572	0.093156	28.557	171.468	21.7588
218.541	21.8025	40.6102	0.00015929	0.00080523	0.093996	28.5572	171.469	21.7583
218.689	21.8024	40.6098	0.00019165	0.00065959	0.092927	28.5568	171.47	21.7582
218.795	21.8023	40.6101	7.8446e-05	0.00096572	0.093309	28.5571	172.156	21.7581
218.85	21.8021	40.6106	0.00035362	0.00081981	0.092317	28.5575	172.156	21.7578
218.881	21.8021	40.6104	0.00022402	0.00084897	0.093843	28.5574	172.156	21.7579
218.918	21.8022	40.6106	1e-12	0.00089273	0.093462	28.5575	172.156	21.758
218.993	21.8021	40.6112	0.00033741	0.00073238	0.093004	28.558	172.156	21.7579
219.104	21.8026	40.6109	7.8446e-05	0.00073238	0.092775	28.5576	172.157	21.7583
219.253	21.8026	40.6104	0.00036983	0.00080523	0.091783	28.5573	172.158	21.7582
219.432	21.8026	40.6106	0.00017547	0.0010826	0.092622	28.5575	172.159	21.7582
219.63	21.8025	40.6109	0.00033741	0.00083439	0.093156	28.5577	172.16	21.7581
219.853	21.8026	40.6107	0.0003212	0.0010826	0.093004	28.5575	172.161	21.7581
220.076	21.8025	40.611	0.00014312	0.00093652	0.092546	28.5578	172.162	21.758
220.274	21.8026	40.6112	0.00038605	0.00086355	0.091859	28.558	172.163	21.7581
220.454	21.803	40.6107	0.0002564	0.00077608	0.094911	28.5574	172.165	21.7584
220.627	21.8028	40.6112	0.00019165	0.00073238	0.094606	28.5579	172.165	21.7582
220.757	21.8029	40.6115	1.3819e-05	0.00093652	0.09453	28.5582	171.809	21.7583
220.875	21.8032	40.6113	0.00022402	0.00073238	0.094453	28.5579	171.81	21.7586
220.949	21.8034	40.6112	0.0002564	0.00079065	0.09514	28.5578	171.811	21.7587
221.017	21.8033	40.6112	0.00015929	0.00074694	0.098573	28.5578	171.811	21.7586
221.092	21.8034	40.6112	0.000305	0.00077608	0.098039	28.5578	171.812	21.7587
221.203	21.8033	40.6113	0.000305	0.00089273	0.098192	28.5579	171.812	21.7586
221.364	21.8033	40.6109	0.0002564	0.00086355	0.097581	28.5576	171.814	21.7586
221.562	21.8035	40.6116	1.3819e-05	0.00057234	0.093462	28.5581	171.814	21.7587
221.766	21.8035	40.6116	0.00024021	0.00071782	0.094453	28.5581	171.815	21.7586
221.977	21.8036	40.6116	0.000305	0.00081981	0.093996	28.5581	171.816	21.7587
222.163	21.8036	40.6123	0.0002564	0.00092192	0.094301	28.5586	171.816	21.7587
222.336	21.8038	40.6123	0.0003212	0.00086355	0.092851	28.5586	171.817	21.7589
222.491	21.8041	40.6114	0.00019165	0.00076151	0.09308	28.5578	171.819	21.7592
222.658	21.8044	40.6112	0.0002888	0.00096572	0.093767	28.5575	171.589	21.7594
222.819	21.8042	40.6114	0.0002564	0.00092192	0.093309	28.5578	171.59	21.7592
223.011	21.8041	40.612	0.00022402	0.00092192	0.092851	28.5583	171.59	21.7591
223.209	21.8046	40.6122	7.8446e-05	0.00064504	0.095445	28.5583	171.591	21.7595
223.389	21.8046	40.6119	1e-12	0.00064504	0.095674	28.5581	171.593	21.7595
223.549	21.8047	40.6125	0.00024021	0.00095112	0.095827	28.5585	171.593	21.7595
223.649	21.8049	40.6136	0.00035362	0.00086355	0.095445	28.5593	171.592	21.7597
223.717	21.8053	40.6135	0.00040226	0.00093652	0.093309	28.5591	171.593	21.7601
223.785	21.8055	40.6137	0.00024021	0.00083439	0.092775	28.5592	171.593	21.7602
223.878	21.8058	40.6133	0.00014312	0.00080523	0.092851	28.5589	171.594	21.7606
224.039	21.8062	40.6123	0.00017547	0.00083439	0.093614	28.558	171.596	21.7609
224.268	21.806	40.6123	4.6127e-05	0.00083439	0.093156	28.5581	171.597	21.7606
224.552	21.8061	40.6127	0.0002888	0.00084897	0.092927	28.5583	171.599	21.7607
224.893	21.8058	40.6135	0.0002726	0.00099493	0.093309	28.559	171.6	21.7604
225.215	21.8062	40.6139	7.8446e-05	0.00092192	0.093233	28.5593	171.83	21.7606
225.456	21.8064	40.6145	0.00011078	0.00092192	0.093309	28.5597	171.831	21.7608
225.624	21.8068	40.6134	1e-12	0.00070326	0.093385	28.5587	171.833	21.7612
225.71	21.8071	40.6135	0.00022402	0.0010242	0.093233	28.5587	171.833	21.7614
225.723	21.8071	40.6135	1e-12	0.00077608	0.093462	28.5587	171.833	21.7614
225.673	21.8073	40.6129	7.8446e-05	0.00077608	0.092927	28.5582	171.834	21.7617
225.673	21.8071	40.6133	0.00017547	0.00092192	0.091783	28.5586	171.833	21.7614
225.754	21.8072	40.6135	0.0002888	0.00096572	0.09247	28.5587	171.834	21.7615
225.958	21.8072	40.6118	0.0002726	0.00096572	0.092164	28.5574	171.836	21.7615
226.23	21.807	40.6133	2.9971e-05	0.00070326	0.091707	28.5586	171.836	21.7613
226.577	21.8067	40.6148	0.00012695	0.00065959	0.091325	28.5599	171.837	21.7608
226.924	21.8072	40.615	4.6127e-05	0.00080523	0.09041	28.5599	171.839	21.7613
227.271	21.8077	40.6146	7.8446e-05	0.00089273	0.090486	28.5595	171.841	21.7617
227.531	21.8079	40.6148	4.6127e-05	0.00070326	0.09041	28.5596	172.279	21.7619
227.654	21.8082	40.6141	0.00035362	0.00083439	0.090867	28.559	172.28	21.7622
227.661	21.8084	40.6145	0.0002564	0.00092192	0.09102	28.5593	172.28	21.7624
227.63	21.8086	40.6144	7.8446e-05	0.00060141	0.090333	28.5591	172.28	21.7626
227.636	21.8084	40.6133	0.00038605	0.0010095	0.090944	28.5583	172.281	21.7624
227.741	21.8086	40.6125	4.6127e-05	0.00099493	0.091173	28.5577	172.282	21.7625
227.902	21.8081	40.6125	0.00019165	0.00080523	0.093996	28.5578	172.283	21.762
228.162	21.8077	40.6136	0.00019165	0.00089273	0.093156	28.5588	172.283	21.7616
228.459	21.8077	40.6164	0.00022402	0.00089273	0.094148	28.5609	172.282	21.7615
228.75	21.8084	40.617	0.00049963	0.00077608	0.093156	28.5612	172.283	21.7622
228.992	21.8093	40.6167	0.00022402	0.00080523	0.093538	28.5608	172.285	21.7629
229.202	21.8098	40.6153	1e-12	0.00058687	0.089342	28.5595	172.288	21.7635
229.369	21.8101	40.6149	0.00017547	0.00079065	0.089265	28.5592	172.289	21.7637
229.499	21.81	40.6153	0.00020784	0.00086355	0.090257	28.5595	172.29	21.7636
229.592	21.8101	40.6154	0.00012695	0.0010534	0.088884	28.5595	171.264	21.7637
229.691	21.8102	40.6151	6.2285e-05	0.00073238	0.090257	28.5593	171.265	21.7637
229.772	21.8099	40.6151	7.8446e-05	0.00089273	0.08957	28.5594	171.266	21.7635
229.859	21.8101	40.6151	2.9971e-05	0.00077608	0.089876	28.5593	171.266	21.7636
229.951	21.8099	40.6159	0.00015929	0.00083439	0.089036	28.56	171.266	21.7634
230.094	21.8103	40.6181	0.00022402	0.00076151	0.088579	28.5616	171.264	21.7637
230.267	21.8108	40.616	0.00017547	0.00080523	0.08896	28.5598	171.268	21.7643
230.484	21.8108	40.6161	0.0002888	0.00061595	0.089342	28.5599	171.269	21.7642
230.75	21.8111	40.6221	1.3819e-05	0.00093652	0.08896	28.5644	171.264	21.7644
230.992	21.8123	40.6219	0.0003212	0.0006887	0.089494	28.564	171.266	21.7656
231.215	21.8136	40.6249	4.6127e-05	0.00081981	0.089189	28.5659	171.265	21.7668
231.394	21.8152	40.6224	0.0002564	0.00090732	0.088426	28.5635	171.269	21.7684
231.549	21.8164	40.6221	0.0002726	0.00096572	0.089723	28.563	171.27	21.7695
231.629	21.8167	40.6215	1.3819e-05	0.00096572	0.088273	28.5624	171.379	21.7699
231.716	21.8172	40.6211	0.00015929	0.00067415	0.093004	28.562	171.38	21.7703
231.778	21.8175	40.6212	4.6127e-05	0.00092192	0.091783	28.5619	171.38	21.7707
231.858	21.8174	40.6212	0.0002888	0.00086355	0.092317	28.562	171.381	21.7705
231.964	21.8175	40.6211	0.00015929	0.00077608	0.092164	28.5619	171.381	21.7706
232.106	21.8176	40.6224	0.00022402	0.00073238	0.087053	28.5629	171.381	21.7707
232.286	21.818	40.6239	9.461e-05	0.00092192	0.086671	28.5639	171.38	21.771
232.471	21.8186	40.6235	0.0003212	0.00080523	0.086671	28.5635	171.382	21.7715
232.688	21.8189	40.6226	2.9971e-05	0.00070326	0.085374	28.5627	171.384	21.7718
232.93	21.8191	40.6233	0.0002564	0.00080523	0.085679	28.5632	171.385	21.772
233.153	21.8192	40.6238	0.00019165	0.00080523	0.087663	28.5636	171.385	21.7721
233.375	21.8199	40.6239	4.6127e-05	0.00083439	0.0869	28.5634	171.387	21.7727
233.555	21.8201	40.6252	1.3819e-05	0.00083439	0.088502	28.5644	171.387	21.7729
233.722	21.8207	40.6249	0.0002564	0.00076151	0.086976	28.564	171.388	21.7734
233.834	21.8211	40.6243	1e-12	0.00090732	0.086519	28.5634	171.697	21.7738
233.926	21.8215	40.6241	1.3819e-05	0.00076151	0.086061	28.5632	171.698	21.7742
233.988	21.8216	40.624	1e-12	0.00064504	0.086366	28.5631	171.698	21.7742
234.032	21.8216	40.624	0.00022402	0.00086355	0.087205	28.5631	171.698	21.7742
234.118	21.8216	40.6234	0.00014312	0.00067415	0.083772	28.5627	171.699	21.7742
234.236	21.8214	40.6236	2.9971e-05	0.00064504	0.083772	28.5629	171.7	21.774
234.403	21.8214	40.6236	0.00012695	0.00090732	0.084382	28.5628	171.701	21.774
234.62	21.8212	40.6244	0.00017547	0.0010826	0.084535	28.5635	171.701	21.7738
234.911	21.8214	40.6251	7.8446e-05	0.00098033	0.084077	28.564	171.702	21.7739
235.245	21.8218	40.6246	0.0002564	0.00084897	0.083696	28.5635	171.704	21.7742
235.573	21.8222	40.6249	0.0003212	0.00083439	0.084306	28.5637	171.706	21.7745
235.84	21.8222	40.6251	2.9971e-05	0.00080523	0.08423	28.5638	171.707	21.7744
236.019	21.8222	40.6248	0.00019165	0.00077608	0.084306	28.5636	171.709	21.7744
236.1	21.8223	40.624	1e-12	0.00064504	0.084764	28.563	171.568	21.7746
236.081	21.8225	40.6244	0.0002726	0.00096572	0.08423	28.5633	171.567	21.7747
236.007	21.8224	40.6242	0.0002564	0.00083439	0.08423	28.5631	171.567	21.7747
235.957	21.8224	40.623	7.8446e-05	0.00079065	0.084916	28.5622	171.568	21.7747
235.994	21.8217	40.6209	0.00022402	0.00071782	0.083314	28.5608	171.57	21.774
236.137	21.8212	40.6214	1e-12	0.00083439	0.084611	28.5613	171.57	21.7735
236.384	21.8206	40.6221	4.6127e-05	0.00073238	0.085069	28.562	171.571	21.7727
236.694	21.8205	40.6251	4.6127e-05	0.00089273	0.084077	28.5644	171.569	21.7726
237.041	21.8209	40.6271	0.0002726	0.00084897	0.083772	28.5658	171.569	21.7729
237.412	21.8219	40.627	0.00033741	0.00081981	0.085908	28.5654	171.572	21.7739
237.74	21.8225	40.6275	1e-12	0.00081981	0.08629	28.5657	171.573	21.7744
237.957	21.8234	40.6264	0.00022402	0.00090732	0.087205	28.5646	171.576	21.7753
238.019	21.8234	40.627	0.0002726	0.00073238	0.086137	28.5651	171.575	21.7753
237.976	21.8237	40.6261	0.0002888	0.00083439	0.083925	28.5643	171.576	21.7755
237.914	21.8237	40.6247	0.00017547	0.00077608	0.084001	28.5632	171.217	21.7756
237.932	21.8236	40.6234	4.6127e-05	0.0006887	0.084077	28.5623	171.218	21.7754
238.05	21.8231	40.6229	1e-12	0.00070326	0.083391	28.562	171.219	21.7749
238.279	21.8227	40.6229	9.461e-05	0.00096572	0.084535	28.5622	171.22	21.7744
238.576	21.8223	40.6246	0.00017547	0.00077608	0.084535	28.5636	171.22	21.7741
238.904	21.8223	40.6274	0.00043471	0.00095112	0.083467	28.5658	171.219	21.774
239.202	21.823	40.629	0.00015929	0.00081981	0.083009	28.5668	171.22	21.7746
239.455	21.8237	40.6283	0.00033741	0.00070326	0.08423	28.5661	171.222	21.7752
239.685	21.8242	40.628	2.9971e-05	0.00084897	0.084459	28.5657	171.223	21.7757
239.846	21.8244	40.6283	0.0002564	0.00080523	0.084459	28.5659	171.224	21.7759
239.976	21.8243	40.6285	0.0002888	0.00077608	0.084535	28.566	171.225	21.7758
240.081	21.8246	40.6282	4.6127e-05	0.00077608	0.085069	28.5658	171.226	21.776
240.18	21.8244	40.6281	1.3819e-05	0.00086355	0.083619	28.5658	171.226	21.7758
240.304	21.8244	40.6285	0.00015929	0.00089273	0.082933	28.5661	170.584	21.7758
240.428	21.8244	40.6283	2.9971e-05	0.00061595	0.082246	28.5659	170.585	21.7758
240.582	21.8246	40.6282	0.0002564	0.0010242	0.083543	28.5658	170.586	21.7759
240.75	21.8244	40.6289	0.0003212	0.00077608	0.082094	28.5664	170.586	21.7757
240.954	21.8245	40.6287	0.00020784	0.00096572	0.080797	28.5662	170.587	21.7757
241.202	21.8243	40.6288	1.3819e-05	0.00073238	0.080644	28.5664	170.588	21.7755
241.48	21.8244	40.6293	7.8446e-05	0.00064504	0.0795	28.5668	170.589	21.7756
241.746	21.8243	40.6295	0.00022402	0.00070326	0.080339	28.567	170.591	21.7754
241.988	21.8242	40.63	0.00012695	0.00096572	0.083391	28.5674	170.591	21.7752
242.186	21.8243	40.6299	9.461e-05	0.00076151	0.082246	28.5673	170.593	21.7753
242.328	21.8239	40.6304	0.00033741	0.00077608	0.083543	28.5678	170.593	21.7749
242.427	21.8242	40.63	0.00015929	0.00096572	0.081788	28.5674	170.594	21.7751
242.483	21.8239	40.6303	1e-12	0.00099493	0.081407	28.5677	170.594	21.7748
242.57	21.8238	40.6307	0.00022402	0.00080523	0.081254	28.5681	170.594	21.7747
242.718	21.8239	40.6304	0.00035362	0.00089273	0.080949	28.5678	170.671	21.7748
242.923	21.824	40.6309	0.00038605	0.00070326	0.081712	28.5681	170.672	21.7748
243.189	21.8237	40.6311	0.00011078	0.00083439	0.081102	28.5684	170.673	21.7745
243.449	21.8233	40.6315	0.0002564	0.0006887	0.080491	28.5689	170.674	21.7741
243.672	21.8232	40.6321	0.00036983	0.00093652	0.081254	28.5694	170.674	21.7739
243.864	21.8226	40.6326	0.00017547	0.00073238	0.080491	28.57	170.675	21.7732
244.062	21.8222	40.633	0.0002726	0.00092192	0.081025	28.5704	170.675	21.7728
244.217	21.8218	40.6335	0.0002726	0.00074694	0.079881	28.5708	170.676	21.7724
244.384	21.822	40.6333	0.00011078	0.00076151	0.08072	28.5707	170.677	21.7725
244.557	21.822	40.6332	2.9971e-05	0.00083439	0.080797	28.5706	170.678	21.7725
244.743	21.8222	40.6332	2.9971e-05	0.0010095	0.080262	28.5706	170.679	21.7726
244.892	21.8219	40.6334	0.00012695	0.00077608	0.086519	28.5708	170.679	21.7723
245.022	21.822	40.6333	0.00019165	0.00096572	0.086671	28.5707	170.68	21.7724
245.139	21.8218	40.6334	0.00019165	0.00073238	0.086366	28.5708	170.271	21.7722
245.307	21.8218	40.6336	0.00024021	0.00083439	0.087129	28.571	170.272	21.7722
245.511	21.8221	40.6335	0.00019165	0.00083439	0.086671	28.5709	170.273	21.7724
245.752	21.822	40.6335	0.0002888	0.00099493	0.080797	28.5709	170.274	21.7723
246.006	21.8222	40.6335	6.2285e-05	0.00086355	0.080491	28.5709	170.276	21.7724
246.242	21.8221	40.6335	0.00019165	0.00092192	0.079652	28.5709	170.277	21.7722
246.446	21.8221	40.6335	0.00015929	0.00092192	0.079271	28.5709	170.278	21.7722
246.625	21.8217	40.6337	0.0002564	0.00067415	0.079423	28.5712	170.279	21.7717
246.731	21.8216	40.6338	0.0002564	0.00067415	0.079957	28.5713	170.279	21.7716
246.817	21.8214	40.6342	9.461e-05	0.00086355	0.079042	28.5717	170.279	21.7715
246.916	21.8216	40.6338	1e-12	0.00077608	0.079576	28.5713	170.28	21.7716
247.065	21.8214	40.6341	0.0003212	0.00070326	0.078965	28.5716	170.281	21.7714
247.276	21.8211	40.634	0.00017547	0.00077608	0.079042	28.5717	170.282	21.771
247.529	21.8204	40.6351	0.00014312	0.00081981	0.0795	28.5727	170.282	21.7703
247.796	21.8206	40.6349	4.6127e-05	0.00077608	0.079957	28.5725	170.606	21.7704
248.037	21.8203	40.635	0.00024021	0.0010242	0.079576	28.5726	170.607	21.7701
248.235	21.8201	40.6354	0.00022402	0.00084897	0.079957	28.573	170.607	21.7698
248.372	21.8198	40.6356	9.461e-05	0.00099493	0.078965	28.5733	170.608	21.7695
248.477	21.8197	40.6359	0.0002726	0.00074694	0.079957	28.5735	170.608	21.7694
248.57	21.8197	40.6359	0.00014312	0.0010242	0.081102	28.5735	170.609	21.7694
248.693	21.8196	40.636	0.00024021	0.00079065	0.079271	28.5736	170.609	21.7692
248.879	21.8193	40.6359	0.00019165	0.00086355	0.079042	28.5736	170.61	21.7689
249.09	21.8194	40.636	0.0002888	0.00067415	0.079881	28.5737	170.611	21.769
249.356	21.8193	40.6362	0.00036983	0.00089273	0.078202	28.5739	170.613	21.7688
249.628	21.8191	40.6363	2.9971e-05	0.00077608	0.078126	28.5741	170.614	21.7686
249.851	21.8193	40.6362	0.0002726	0.00064504	0.079347	28.574	170.615	21.7687
250.031	21.819	40.6363	0.00020784	0.00092192	0.079728	28.5741	170.616	21.7684
250.173	21.8187	40.6367	0.00020784	0.00083439	0.078279	28.5745	169.991	21.7681
250.279	21.8186	40.6365	0.00014312	0.00084897	0.080415	28.5745	169.992	21.7679
250.378	21.818	40.6371	7.8446e-05	0.0010826	0.079805	28.5751	169.992	21.7673
250.52	21.8179	40.6373	0.00036983	0.00076151	0.081254	28.5753	169.992	21.7672
250.681	21.8179	40.6373	4.6127e-05	0.00079065	0.079576	28.5753	169.993	21.7672
250.873	21.8177	40.6373	0.0002564	0.00090732	0.080949	28.5753	169.994	21.767
251.102	21.8175	40.6373	0.00014312	0.00065959	0.080949	28.5754	169.995	21.7667
251.337	21.8175	40.6374	1e-12	0.0006887	0.080797	28.5755	169.996	21.7666
251.573	21.8174	40.6372	0.00022402	0.00099493	0.080797	28.5754	169.998	21.7665
251.802	21.8169	40.6372	0.00019165	0.00089273	0.080949	28.5756	169.999	21.7659
252.012	21.8166	40.6375	4.6127e-05	0.0011558	0.0795	28.5758	170	21.7656
252.155	21.816	40.6381	1e-12	0.00070326	0.07866	28.5765	170	21.7649
252.279	21.8158	40.6384	6.2285e-05	0.00095112	0.078508	28.5768	170	21.7647
252.39	21.8155	40.6381	7.8446e-05	0.00077608	0.07805	28.5766	170.001	21.7645
252.471	21.8155	40.6386	1e-12	0.00087814	0.078355	28.577	170.026	21.7645
252.582	21.8155	40.6363	0.0003212	0.00089273	0.077668	28.5753	170.029	21.7643
252.731	21.8154	40.6386	6.2285e-05	0.00083439	0.078965	28.5771	170.028	21.7642
252.941	21.8155	40.6386	0.0002564	0.00064504	0.07866	28.5771	170.029	21.7644
253.176	21.8155	40.6387	0.00011078	0.00073238	0.077211	28.5771	170.03	21.7642
253.461	21.8155	40.6387	0.00012695	0.0006887	0.078126	28.5771	170.031	21.7642
253.734	21.8156	40.6386	0.00015929	0.00073238	0.078355	28.5771	170.033	21.7643
253.975	21.8157	40.6386	0.00020784	0.00076151	0.077516	28.5771	170.034	21.7643
254.167	21.8156	40.6384	0.00038605	0.00070326	0.078355	28.577	170.036	21.7642
254.334	21.8158	40.6384	1e-12	0.00092192	0.078279	28.5769	170.036	21.7643
254.409	21.8155	40.6387	1e-12	0.00073238	0.081178	28.5772	170.037	21.7641
254.44	21.8158	40.6386	0.00033741	0.00073238	0.079805	28.5771	170.037	21.7643
254.477	21.8154	40.639	9.461e-05	0.00080523	0.080262	28.5775	170.037	21.7639
254.551	21.8155	40.6384	0.00040226	0.0011119	0.081254	28.577	170.202	21.764
254.724	21.8155	40.6387	9.461e-05	0.0006887	0.079957	28.5772	170.203	21.764
254.966	21.8155	40.6392	1.3819e-05	0.00073238	0.07866	28.5776	170.204	21.7639
255.263	21.8159	40.6384	2.9971e-05	0.00096572	0.078889	28.577	170.206	21.7642
255.573	21.8156	40.6387	0.0002726	0.00098033	0.078889	28.5772	170.208	21.7639
255.833	21.8156	40.6387	2.9971e-05	0.00096572	0.079881	28.5773	170.209	21.7639
256.031	21.8153	40.6387	0.00012695	0.00098033	0.078965	28.5774	170.21	21.7635
256.179	21.8154	40.6392	0.00015929	0.00073238	0.078965	28.5777	170.21	21.7635
256.272	21.8153	40.6389	0.0003212	0.00073238	0.079728	28.5775	170.211	21.7634
256.34	21.8154	40.6389	9.461e-05	0.00092192	0.080262	28.5775	170.211	21.7635
256.409	21.8152	40.6389	0.0002888	0.00074694	0.076524	28.5776	170.212	21.7633
256.526	21.8155	40.6387	4.6127e-05	0.00090732	0.076524	28.5774	170.213	21.7635
256.662	21.8153	40.6392	0.00019165	0.00076151	0.076295	28.5778	170.213	21.7633
256.823	21.8152	40.6388	0.0002564	0.00073238	0.076677	28.5776	170.214	21.7632
257.034	21.8153	40.6388	6.2285e-05	0.00083439	0.079118	28.5775	169.927	21.7633
257.294	21.8151	40.6391	0.000305	0.00089273	0.0795	28.5778	169.928	21.7631
257.554	21.8152	40.6388	1e-12	0.00084897	0.0795	28.5776	169.93	21.7631
257.802	21.8149	40.6392	0.0002564	0.00083439	0.078889	28.5779	169.931	21.7627
258.031	21.8149	40.6385	0.0002726	0.00073238	0.078584	28.5774	169.933	21.7627
258.192	21.8142	40.6392	0.00015929	0.00089273	0.078355	28.5782	169.933	21.762
258.297	21.8142	40.6392	0.00011078	0.00079065	0.078508	28.5782	169.933	21.7619
258.384	21.8138	40.6397	0.0002564	0.00096572	0.0795	28.5787	169.933	21.7615
258.47	21.8138	40.6396	0.00015929	0.00057234	0.078431	28.5786	169.934	21.7615
258.601	21.8138	40.6394	0.00011078	0.00083439	0.07866	28.5785	169.935	21.7614
258.786	21.8135	40.6398	0.00011078	0.00083439	0.0795	28.5789	169.935	21.7612
259.009	21.8138	40.6396	1e-12	0.00080523	0.078737	28.5787	169.937	21.7614
259.232	21.8137	40.6397	4.6127e-05	0.00095112	0.0795	28.5788	169.938	21.7612
259.449	21.8136	40.6401	7.8446e-05	0.00095112	0.0795	28.5791	170.013	21.7611
259.591	21.8137	40.6396	1e-12	0.00077608	0.08011	28.5787	170.015	21.7612
259.721	21.8139	40.6398	0.00012695	0.00089273	0.078813	28.5788	170.015	21.7613
259.87	21.8137	40.6395	0.00015929	0.00080523	0.079805	28.5786	170.016	21.7611
260.006	21.8137	40.6394	0.0002888	0.00087814	0.078126	28.5786	170.017	21.7611
260.179	21.8135	40.6397	0.00019165	0.00077608	0.077516	28.5789	170.018	21.7609
260.427	21.8134	40.6395	4.6127e-05	0.00084897	0.078279	28.5788	170.019	21.7607
260.681	21.8134	40.6398	0.00020784	0.0006305	0.078126	28.579	170.02	21.7607
260.923	21.8134	40.6397	0.00035362	0.00093652	0.077897	28.579	170.022	21.7606
261.09	21.8133	40.6396	0.0002564	0.00070326	0.080491	28.5789	170.023	21.7604
261.201	21.8131	40.6398	7.8446e-05	0.00080523	0.080491	28.5791	170.023	21.7603
261.275	21.8129	40.6397	0.00012695	0.00073238	0.079957	28.5792	170.023	21.76
261.331	21.8128	40.6394	0.00011078	0.00086355	0.079957	28.5789	170.024	21.7599
261.412	21.8127	40.6404	2.9971e-05	0.00081981	0.079271	28.5797	170.023	21.7598
261.548	21.8124	40.6404	0.00014312	0.00070326	0.078508	28.5798	170.404	21.7595
261.771	21.8129	40.6401	0.00012695	0.00074694	0.079194	28.5795	170.406	21.7599
262.08	21.8128	40.6397	0.0002888	0.00079065	0.078126	28.5792	170.408	21.7597
262.415	21.8127	40.6398	4.6127e-05	0.00073238	0.079118	28.5793	170.41	21.7596
262.712	21.8124	40.6395	0.00033741	0.00086355	0.078279	28.5791	170.411	21.7593
262.885	21.8122	40.6393	0.00022402	0.00064504	0.078813	28.5791	170.412	21.759
262.978	21.8118	40.6396	0.00019165	0.00096572	0.078813	28.5795	170.413	21.7586
262.96	21.8115	40.6402	1e-12	0.00080523	0.079957	28.58	170.412	21.7583
262.941	21.8114	40.6407	0.00012695	0.0006887	0.076982	28.5804	170.411	21.7582
262.966	21.8118	40.6405	0.00024021	0.0010242	0.076982	28.5802	170.412	21.7586
263.084	21.8119	40.6409	0.00022402	0.00076151	0.076143	28.5804	170.412	21.7587
263.306	21.8126	40.6412	0.0002564	0.00076151	0.076905	28.5805	170.413	21.7593
263.604	21.8131	40.6394	0.00024021	0.0006887	0.081331	28.579	170.417	21.7598
263.938	21.8129	40.639	0.00019165	0.00077608	0.079728	28.5788	169.871	21.7594
264.303	21.8124	40.6388	4.6127e-05	0.00071782	0.080644	28.5788	169.873	21.759
264.557	21.8116	40.6392	0.00019165	0.00080523	0.08072	28.5793	169.874	21.7581
264.669	21.8106	40.6401	0.00012695	0.00070326	0.079805	28.5803	169.873	21.757
264.638	21.8101	40.6407	4.6127e-05	0.00080523	0.078126	28.5809	169.873	21.7565
264.607	21.8099	40.6416	6.2285e-05	0.00087814	0.077821	28.5816	169.871	21.7564
264.644	21.8102	40.6419	1.3819e-05	0.00090732	0.077745	28.5818	169.871	21.7566
264.799	21.8109	40.6414	0.0002888	0.00073238	0.077516	28.5812	169.873	21.7573
265.065	21.8117	40.6415	0.00015929	0.00086355	0.079805	28.581	169.875	21.758
265.368	21.8124	40.64	9.461e-05	0.00079065	0.079805	28.5797	169.878	21.7587
265.69	21.8123	40.6384	0.00022402	0.00074694	0.080034	28.5785	169.881	21.7585
265.944	21.8113	40.6393	0.00017547	0.00080523	0.07866	28.5796	169.881	21.7574
266.062	21.8103	40.6399	0.0002726	0.00083439	0.0795	28.5803	169.881	21.7564
266.099	21.8096	40.641	7.8446e-05	0.00073238	0.078508	28.5813	169.88	21.7557
266.13	21.8094	40.6415	4.6127e-05	0.00089273	0.079118	28.5818	170.031	21.7556
266.211	21.8096	40.6412	0.00015929	0.00083439	0.078737	28.5815	170.031	21.7557
266.378	21.8098	40.6408	0.00020784	0.00076151	0.078813	28.5811	170.033	21.7559
266.613	21.8096	40.6405	0.0002888	0.00083439	0.076295	28.581	170.034	21.7556
266.929	21.8093	40.6416	0.00017547	0.00065959	0.076753	28.582	170.035	21.7552
267.232	21.8096	40.6408	0.0002564	0.00081981	0.076143	28.5813	170.037	21.7555
267.449	21.8094	40.6403	0.0003212	0.00090732	0.076829	28.5809	170.039	21.7553
267.579	21.8093	40.641	0.00014312	0.00076151	0.077058	28.5815	170.039	21.7551
267.66	21.8088	40.6409	0.0002564	0.00076151	0.076448	28.5816	170.039	21.7546
267.684	21.8087	40.6411	6.2285e-05	0.00080523	0.077516	28.5818	170.039	21.7545
267.734	21.8087	40.6418	0.00012695	0.00089273	0.075837	28.5823	170.039	21.7545
267.883	21.8091	40.6417	0.0002888	0.00080523	0.0766	28.5822	170.04	21.7549
268.081	21.8095	40.6418	0.00022402	0.00076151	0.078355	28.5821	170.041	21.7553
268.328	21.8098	40.6416	0.0002564	0.00090732	0.077211	28.5819	170.467	21.7555
268.576	21.81	40.6403	4.6127e-05	0.00083439	0.077134	28.5808	170.47	21.7557
268.793	21.8097	40.6404	9.461e-05	0.00090732	0.077821	28.581	170.47	21.7553
268.948	21.809	40.6403	0.00015929	0.00090732	0.080034	28.5812	170.471	21.7546
269.09	21.8086	40.6408	0.00019165	0.00083439	0.080262	28.5816	170.471	21.7541
269.245	21.8082	40.6407	0.00014312	0.00077608	0.079957	28.5817	170.472	21.7538
269.4	21.8077	40.6405	0.0003212	0.00098033	0.080797	28.5817	170.473	21.7532
269.561	21.8072	40.6402	0.00011078	0.00089273	0.077363	28.5816	170.474	21.7527
269.715	21.8067	40.6412	0.00014312	0.00080523	0.077592	28.5825	170.474	21.7521
269.845	21.8066	40.641	0.00015929	0.00077608	0.077974	28.5824	170.475	21.752
269.969	21.8061	40.6401	0.00020784	0.00077608	0.07866	28.5819	170.476	21.7514
270.093	21.8055	40.6413	0.00024021	0.00080523	0.078126	28.583	170.475	21.7508
270.279	21.8049	40.6387	0.00019165	0.00095112	0.078202	28.5812	170.479	21.7502
270.502	21.8035	40.6391	0.00011078	0.00070326	0.078279	28.5819	170.479	21.7487
270.743	21.8015	40.6389	0.00017547	0.00064504	0.077821	28.5823	170.496	21.7468
270.941	21.799	40.6381	7.8446e-05	0.00089273	0.076829	28.5824	170.497	21.7442
271.102	21.7961	40.6402	7.8446e-05	0.0010388	0.074846	28.5849	170.495	21.7413
271.214	21.7936	40.6421	4.6127e-05	0.00095112	0.074998	28.587	170.493	21.7387
271.307	21.7919	40.6436	0.0002564	0.00073238	0.075227	28.5887	170.492	21.737
271.412	21.7913	40.6449	0.00019165	0.00083439	0.074693	28.5899	170.491	21.7364
271.561	21.7913	40.6454	0.00020784	0.00080523	0.07744	28.5902	170.491	21.7364
271.746	21.7918	40.644	0.0002564	0.00073238	0.077363	28.5891	170.493	21.7368
271.951	21.7918	40.6443	0.000305	0.00079065	0.077363	28.5893	170.494	21.7368
272.149	21.7914	40.6434	9.461e-05	0.00086355	0.076143	28.5887	170.496	21.7364
272.322	21.7907	40.6424	0.0002888	0.00079065	0.076066	28.5881	170.498	21.7357
272.452	21.7891	40.6424	0.00024021	0.00080523	0.076524	28.5886	170.498	21.734
272.595	21.7873	40.6447	0.00012695	0.00093652	0.076219	28.5909	170.496	21.7322
272.719	21.7864	40.645	0.00022402	0.00093652	0.07805	28.5914	169.496	21.7312
272.855	21.7856	40.6455	1.3819e-05	0.00090732	0.076677	28.592	169.496	21.7305
273.028	21.7852	40.645	0.0002564	0.00080523	0.077516	28.5918	169.497	21.73
273.233	21.7846	40.6456	0.00014312	0.00096572	0.077287	28.5924	169.497	21.7293
273.425	21.7841	40.6455	9.461e-05	0.00083439	0.077821	28.5925	169.498	21.7288
273.598	21.7836	40.6459	9.461e-05	0.00074694	0.076677	28.5929	169.499	21.7282
273.747	21.7829	40.6445	0.00022402	0.0006887	0.074922	28.592	169.501	21.7275
273.852	21.782	40.6456	0.00011078	0.00086355	0.075837	28.5932	169.5	21.7267
273.945	21.7808	40.6453	0.0002726	0.00074694	0.075456	28.5933	169.5	21.7254
274.05	21.7799	40.6472	0.00015929	0.00089273	0.075227	28.595	169.499	21.7245
274.217	21.7794	40.648	0.00015929	0.00090732	0.075685	28.5958	169.499	21.7239
274.446	21.7798	40.6456	1e-12	0.00079065	0.078508	28.5938	169.502	21.7243
274.706	21.7791	40.6439	7.8446e-05	0.00086355	0.077668	28.5927	169.505	21.7236
274.96	21.7769	40.6428	0.00020784	0.00083439	0.077058	28.5926	169.507	21.7214
275.164	21.7739	40.6452	0.00015929	0.00086355	0.077134	28.5953	169.257	21.7183
275.307	21.7711	40.6479	0.00022402	0.00096572	0.07805	28.5981	169.254	21.7154
275.4	21.7697	40.6494	0.000305	0.00099493	0.078508	28.5997	169.252	21.714
275.449	21.769	40.6501	0.00020784	0.00092192	0.078202	28.6005	169.252	21.7133
275.511	21.7692	40.65	0.00020784	0.00083439	0.078508	28.6003	169.252	21.7135
275.579	21.769	40.6505	0.00022402	0.00071782	0.077134	28.6007	169.252	21.7133
275.722	21.7692	40.6514	0.00011078	0.00080523	0.078508	28.6014	169.252	21.7134
275.901	21.7702	40.6518	6.2285e-05	0.00086355	0.077363	28.6014	169.253	21.7145
276.155	21.7714	40.6481	0.00014312	0.00092192	0.077974	28.5982	169.258	21.7156
276.452	21.7709	40.647	0.0002564	0.00073238	0.077821	28.5976	169.261	21.715
276.743	21.7693	40.6476	0.00014312	0.00093652	0.07599	28.5985	169.262	21.7134
276.954	21.7678	40.648	0.0003212	0.00086355	0.076143	28.5992	169.262	21.7118
277.127	21.7665	40.6488	0.00014312	0.00081981	0.077363	28.6003	169.261	21.7105
277.245	21.7654	40.6501	0.00012695	0.00073238	0.076371	28.6015	168.767	21.7094
277.307	21.7647	40.6507	0.00015929	0.00089273	0.07454	28.6022	168.767	21.7087
277.326	21.7646	40.6511	0.00022402	0.00095112	0.076143	28.6025	168.766	21.7085
277.394	21.7646	40.6524	0.00011078	0.00090732	0.075456	28.6036	168.765	21.7085
277.511	21.7655	40.6527	0.00011078	0.00086355	0.075837	28.6035	168.766	21.7094
277.716	21.7669	40.6522	0.00015929	0.00083439	0.075914	28.6027	168.768	21.7108
277.982	21.7682	40.6493	0.00022402	0.00092192	0.07599	28.6002	168.773	21.7121
278.254	21.7681	40.6469	1.3819e-05	0.00086355	0.075456	28.5984	168.776	21.7118
278.515	21.7664	40.6484	0.00022402	0.00081981	0.075532	28.6	168.776	21.7101
278.719	21.7649	40.6495	0.00012695	0.00086355	0.07538	28.6013	168.775	21.7086
278.843	21.764	40.6501	0.0002564	0.00086355	0.076982	28.602	168.775	21.7076
278.923	21.7631	40.6508	0.00011078	0.00073238	0.076753	28.6028	168.775	21.7068
278.998	21.7629	40.6513	0.0002564	0.00086355	0.077134	28.6033	168.774	21.7065
279.072	21.7628	40.6518	9.461e-05	0.00077608	0.0766	28.6037	168.774	21.7064
279.202	21.7629	40.6527	0.00017547	0.00092192	0.076829	28.6044	168.933	21.7065
279.369	21.7636	40.6521	0.00024021	0.00084897	0.076524	28.6037	168.934	21.7071
279.586	21.7645	40.6501	0.00019165	0.00070326	0.076524	28.602	168.938	21.708
279.834	21.7641	40.6481	0.00012695	0.00086355	0.077058	28.6006	168.941	21.7075
280.081	21.7624	40.6493	0.00015929	0.00098033	0.076371	28.602	168.94	21.7058
280.31	21.761	40.65	1e-12	0.00077608	0.075227	28.6029	168.941	21.7043
280.515	21.7597	40.6507	0.00020784	0.00095112	0.075303	28.6038	168.941	21.703
280.694	21.7587	40.6507	0.00019165	0.00077608	0.073243	28.6041	168.941	21.702
280.812	21.7577	40.6519	0.00019165	0.00076151	0.074998	28.6053	168.94	21.701
280.886	21.7574	40.6518	0.00020784	0.00073238	0.076829	28.6054	168.941	21.7006
280.948	21.7565	40.6525	0.00022402	0.00080523	0.07538	28.6061	168.94	21.6998
281.029	21.7566	40.6531	0.0002564	0.0010534	0.075608	28.6065	168.94	21.6998
281.14	21.757	40.6531	0.00020784	0.00077608	0.074922	28.6064	168.941	21.7001
281.313	21.7573	40.6534	0.0002888	0.00083439	0.076982	28.6066	168.274	21.7004
281.524	21.7578	40.6512	0.00015929	0.00086355	0.07744	28.6048	168.277	21.7009
281.766	21.7572	40.6506	0.0002564	0.00077608	0.076982	28.6045	168.279	21.7003
282.032	21.7561	40.651	0.00012695	0.00092192	0.076524	28.6052	168.28	21.6991
282.298	21.7549	40.6518	0.00015929	0.00099493	0.076295	28.6061	168.28	21.6978
282.533	21.7539	40.6524	0.00015929	0.00083439	0.074388	28.6069	168.28	21.6969
282.719	21.7533	40.6527	0.00036983	0.00080523	0.073091	28.6073	168.281	21.6962
282.837	21.7527	40.6527	0.00014312	0.00083439	0.074769	28.6075	168.281	21.6955
282.905	21.7519	40.6531	0.00017547	0.00070326	0.073701	28.6081	168.281	21.6947
282.924	21.7514	40.6544	0.00022402	0.00089273	0.076677	28.6092	168.28	21.6942
282.948	21.7517	40.6549	0.00019165	0.00093652	0.076677	28.6094	168.279	21.6945
283.035	21.7523	40.655	0.0002564	0.00083439	0.075914	28.6094	168.28	21.6951
283.202	21.7529	40.6552	0.00011078	0.00083439	0.077058	28.6093	168.281	21.6957
283.444	21.7544	40.6544	0.00019165	0.00089273	0.076143	28.6083	168.283	21.6971
283.729	21.7546	40.65	0.00014312	0.00079065	0.075685	28.6049	168.071	21.6973
284.038	21.7529	40.6497	4.6127e-05	0.00083439	0.07538	28.6052	168.072	21.6956
284.292	21.7503	40.6515	1.3819e-05	0.00079065	0.07599	28.6074	168.071	21.6928
284.509	21.7484	40.6533	4.6127e-05	0.00073238	0.074464	28.6092	168.07	21.6909
284.639	21.7473	40.6541	1.3819e-05	0.00089273	0.076982	28.6102	168.07	21.6898
284.713	21.7467	40.6543	0.00033741	0.00089273	0.076066	28.6105	168.07	21.6892
284.744	21.7463	40.6555	0.00011078	0.00070326	0.076753	28.6116	168.069	21.6887
284.8	21.7466	40.6564	4.6127e-05	0.00077608	0.077287	28.6121	168.068	21.6891
284.88	21.7474	40.6566	0.0002564	0.0006305	0.075914	28.6121	168.069	21.6899
285.029	21.7484	40.6561	0.00014312	0.00086355	0.074998	28.6114	168.07	21.6908
285.239	21.7493	40.6549	0.00011078	0.00092192	0.075685	28.6102	168.073	21.6917
285.462	21.7496	40.6515	0.00012695	0.00083439	0.075837	28.6076	168.077	21.6919
285.692	21.748	40.6517	0.00015929	0.00090732	0.075532	28.6082	168.078	21.6903
285.902	21.7462	40.6519	0.0002888	0.00092192	0.076753	28.6089	167.841	21.6884
286.119	21.7442	40.6534	0.00012695	0.00087814	0.077668	28.6106	167.84	21.6864
286.311	21.7427	40.6538	0.00017547	0.00083439	0.077058	28.6113	167.84	21.6848
286.49	21.7414	40.6546	0.00020784	0.00095112	0.077745	28.6124	167.84	21.6835
286.639	21.7402	40.6547	0.00011078	0.00077608	0.076982	28.6128	167.84	21.6823
286.744	21.7392	40.6556	0.00022402	0.00089273	0.075608	28.6138	167.84	21.6812
286.831	21.7386	40.6557	2.9971e-05	0.00077608	0.0766	28.614	167.84	21.6806
286.899	21.738	40.6564	0.00022402	0.00073238	0.076143	28.6147	167.84	21.68
286.992	21.7376	40.6573	0.00014312	0.00083439	0.07454	28.6155	167.839	21.6797
287.116	21.7379	40.6572	6.2285e-05	0.0010388	0.075837	28.6154	167.84	21.6799
287.32	21.738	40.656	0.00017547	0.00093652	0.074693	28.6144	167.842	21.6799
287.562	21.7376	40.6551	7.8446e-05	0.00084897	0.07599	28.6139	167.844	21.6795
287.828	21.7366	40.6542	0.0002726	0.0010388	0.074693	28.6135	167.846	21.6784
288.082	21.735	40.6556	0.00012695	0.00089273	0.076982	28.615	167.846	21.6768
288.274	21.7336	40.6563	6.2285e-05	0.00083439	0.077668	28.616	167.601	21.6754
288.416	21.7326	40.657	0.00024021	0.00079065	0.076982	28.6168	167.601	21.6743
288.472	21.732	40.6573	6.2285e-05	0.00071782	0.075761	28.6172	167.601	21.6737
288.515	21.7315	40.6587	1.3819e-05	0.00087814	0.076295	28.6185	167.6	21.6732
288.559	21.7319	40.6594	0.00012695	0.00083439	0.074998	28.6189	167.599	21.6736
288.645	21.7326	40.6597	0.0002888	0.0006887	0.076295	28.6189	167.6	21.6743
288.819	21.7332	40.6595	0.00019165	0.00071782	0.074998	28.6186	167.601	21.6749
289.048	21.7345	40.6576	0.00019165	0.00081981	0.07866	28.6168	167.604	21.6761
289.333	21.7346	40.6552	0.00011078	0.00073238	0.078737	28.6149	167.608	21.6762
289.587	21.7336	40.6557	7.8446e-05	0.00077608	0.079118	28.6156	167.609	21.6751
289.828	21.732	40.6565	7.8446e-05	0.00076151	0.079271	28.6167	167.609	21.6734
290.002	21.731	40.6574	0.00015929	0.00086355	0.07866	28.6177	167.609	21.6724
290.119	21.7304	40.6571	0.00019165	0.00081981	0.07454	28.6176	167.609	21.6718
290.2	21.7295	40.6582	7.8446e-05	0.00076151	0.07599	28.6187	167.153	21.6709
290.262	21.7292	40.6587	0.00024021	0.00089273	0.075837	28.6192	167.153	21.6706
290.324	21.7294	40.6602	0.00015929	0.00096572	0.076371	28.6203	167.152	21.6708
290.404	21.7304	40.6602	1.3819e-05	0.00083439	0.073625	28.62	167.152	21.6717
290.559	21.7314	40.6593	9.461e-05	0.00086355	0.074083	28.619	167.154	21.6727
290.745	21.7319	40.6573	0.00019165	0.00070326	0.074006	28.6174	167.157	21.6732
290.986	21.7316	40.6559	2.9971e-05	0.00093652	0.073701	28.6164	167.16	21.6729
291.228	21.7303	40.6558	0.00012695	0.00079065	0.074617	28.6167	167.161	21.6715
291.451	21.7286	40.6565	0.00015929	0.00083439	0.074998	28.6178	167.161	21.6698
291.661	21.7271	40.657	0.00020784	0.00093652	0.073472	28.6186	167.161	21.6682
291.828	21.7258	40.6568	0.00015929	0.00086355	0.07393	28.6188	167.162	21.6669
291.946	21.724	40.6577	0.00015929	0.00081981	0.075074	28.62	167.161	21.6651
292.039	21.7229	40.6582	1.3819e-05	0.00077608	0.077363	28.6207	167.161	21.664
292.126	21.7219	40.6598	0.00012695	0.00089273	0.076829	28.6222	167.16	21.663
292.219	21.7218	40.6608	0.00012695	0.00093652	0.075685	28.623	167.256	21.6628
292.324	21.722	40.6607	4.6127e-05	0.00086355	0.076295	28.6229	167.257	21.663
292.46	21.7224	40.6608	0.00019165	0.00089273	0.07454	28.6229	167.257	21.6634
292.627	21.7228	40.6576	0.00017547	0.00087814	0.074693	28.6203	167.262	21.6637
292.825	21.7219	40.6571	4.6127e-05	0.00080523	0.074388	28.6202	167.263	21.6627
293.048	21.7199	40.6577	7.8446e-05	0.00089273	0.07599	28.6212	167.263	21.6607
293.271	21.7179	40.6588	0.00017547	0.00076151	0.076143	28.6226	167.262	21.6587
293.488	21.7163	40.659	0.00019165	0.00083439	0.074846	28.6233	167.263	21.6571
293.655	21.7151	40.6591	0.0002888	0.00089273	0.076524	28.6237	167.263	21.6558
293.779	21.7134	40.66	0.00012695	0.0010242	0.075074	28.6249	167.263	21.6541
293.878	21.7122	40.6606	0.00011078	0.00073238	0.075685	28.6257	167.262	21.6529
293.94	21.7112	40.6618	0.00012695	0.00087814	0.076982	28.6269	167.261	21.6518
294.021	21.7108	40.663	0.0002726	0.00084897	0.077287	28.6279	167.26	21.6515
294.107	21.7112	40.663	0.00017547	0.00083439	0.076219	28.6279	167.097	21.6518
294.268	21.7117	40.6624	0.00017547	0.00080523	0.077745	28.6273	167.098	21.6523
294.51	21.7121	40.6602	0.00014312	0.00067415	0.074388	28.6255	167.102	21.6526
294.782	21.7112	40.6591	0.0002564	0.00086355	0.073625	28.6249	167.104	21.6517
295.036	21.7095	40.6598	0.00015929	0.00070326	0.074922	28.626	167.104	21.65
295.24	21.7078	40.6604	0.00015929	0.00089273	0.074922	28.6268	167.104	21.6482
295.358	21.7063	40.661	0.0002564	0.00087814	0.074388	28.6278	167.104	21.6467
295.432	21.7047	40.6623	0.00019165	0.00089273	0.076295	28.6292	167.103	21.6451
295.47	21.7041	40.6644	0.00024021	0.00096572	0.076829	28.631	167.101	21.6445
[truncated: 7,920 more rows]

## Sheet: Raw Data
Bloom cruise March 3rd 2014
UpLoad	Time	=	Mar	3	2014	09:36:21
Depth (Meter)	Temperature (Celsius)	Salinity (PSU)	PAR/Irradiance	PAR/Irradiance	Fluorescence (RFU)	Density (σ θ)	Oxygen (µmol/L)	Potential temp (Celsius)
3.337	21.677	40.5554	448.63	8.3903	0.12764	28.5387	176.68	21.6763	down cast
3.306	21.6787	40.5541	461.26	8.3354	0.12764	28.5373	176.682	21.6781
3.25	21.6796	40.553	485.03	8.3251	0.12978	28.5362	176.683	21.6789
3.145	21.679	40.5524	471.25	8.4216	0.12947	28.5359	176.683	21.6783
3.053	21.6781	40.5522	487.42	8.5556	0.13001	28.536	176.683	21.6774
2.978	21.6762	40.553	484.69	8.641	0.13016	28.5371	176.681	21.6756
2.929	21.6746	40.554	508.42	8.6165	0.12749	28.5383	176.679	21.674
2.892	21.6736	40.5583	508.86	8.6349	0.12734	28.5419	176.734	21.6731
2.91	21.6737	40.5619	457.14	8.6272	0.12757	28.5446	176.73	21.6731
2.978	21.6756	40.5616	449.18	8.6564	0.12741	28.5439	176.732	21.675
3.065	21.6778	40.5604	451.71	8.661	0.12863	28.5423	176.734	21.6772
3.127	21.679	40.5597	490.34	8.6871	0.12863	28.5415	176.735	21.6783
3.189	21.6801	40.5587	497.02	8.6933	0.12886	28.5403	176.737	21.6795
3.239	21.6806	40.5594	499.47	8.6902	0.12871	28.5407	176.737	21.68
3.245	21.6811	40.5592	505.3	8.735	0.12856	28.5405	176.737	21.6805
3.22	21.6811	40.559	481.63	8.7723	0.12795	28.5403	176.737	21.6804
3.146	21.681	40.5583	466.39	8.8567	0.12764	28.5398	176.738	21.6803
3.047	21.6809	40.5573	499.47	8.8112	0.12734	28.5391	176.738	21.6803
2.948	21.6801	40.5574	493.72	8.7738	0.12734	28.5394	176.737	21.6795
2.855	21.6791	40.5575	499.3	8.819	0.13031	28.5397	176.736	21.6786
2.805	21.6786	40.5579	557.25	8.8472	0.13031	28.5402	176.735	21.678
2.805	21.6777	40.5596	553.06	8.8128	0.1297	28.5417	176.336	21.6772
2.88	21.6781	40.5625	536.6	8.7304	0.13001	28.5439	176.333	21.6775
2.991	21.6795	40.5624	513.26	8.7925	0.12734	28.5434	176.334	21.6789
3.121	21.6809	40.561	490.52	8.9149	0.12757	28.5419	176.337	21.6803
3.202	21.682	40.56	484.35	9.0167	0.12749	28.5408	176.339	21.6813
3.22	21.6826	40.5597	475.58	9.0986	0.12718	28.5404	176.339	21.6819
3.214	21.6829	40.5593	473.74	9.0343	0.12779	28.5401	176.34	21.6822
3.139	21.6826	40.5586	500.44	8.8992	0.13153	28.5396	176.34	21.6819
3.065	21.6819	40.5583	517.16	8.8708	0.13077	28.5396	176.34	21.6813
2.991	21.6811	40.5588	496.85	8.8677	0.1313	28.5402	176.338	21.6805
2.923	21.6804	40.559	457.47	8.7894	0.13146	28.5405	176.338	21.6798
2.879	21.6796	40.5587	458.67	8.7381	0.12985	28.5405	176.337	21.679
2.873	21.6789	40.5595	486.74	8.7273	0.13039	28.5413	176.336	21.6783
2.904	21.6781	40.5575	504.77	8.7211	0.13024	28.5401	176.424	21.6775
2.966	21.6774	40.5601	514.8	8.805	0.1297	28.5422	176.422	21.6768
3.04	21.6767	40.5614	535.56	8.9848	0.12902	28.5434	176.421	21.6761
3.127	21.677	40.561	522.82	9.0728	0.12902	28.543	176.422	21.6763
3.17	21.6781	40.5634	494.93	9.0857	0.12909	28.5445	176.42	21.6775
3.195	21.6794	40.5606	443.61	8.9927	0.12917	28.5421	176.423	21.6787
3.183	21.6795	40.5589	491.47	8.8708	0.12871	28.5407	176.425	21.6788
3.139	21.6786	40.5575	490.34	8.8065	0.1265	28.5399	176.426	21.6779
3.102	21.6766	40.558	544.38	8.7505	0.12634	28.5408	176.425	21.676
3.053	21.6745	40.5607	523.83	8.7273	0.12634	28.5435	176.421	21.6739
3.028	21.6742	40.5627	495.72	8.7226	0.1265	28.5451	176.419	21.6736
3.016	21.6746	40.5635	473.91	8.7226	0.1252	28.5456	176.418	21.674
3.016	21.6756	40.5629	446.74	8.7754	0.12482	28.5449	176.419	21.675
3.053	21.6765	40.5624	440.82	8.8897	0.12459	28.5443	176.42	21.6759
3.096	21.677	40.5623	465.9	8.8881	0.12543	28.544	176.417	21.6764
3.17	21.6774	40.5612	432.91	8.8865	0.1252	28.5431	176.419	21.6767
3.239	21.6773	40.5606	446.98	8.8992	0.12467	28.5426	176.42	21.6767
3.257	21.6766	40.5611	489.05	8.8284	0.12512	28.5432	176.419	21.676
3.257	21.6765	40.5616	474.74	8.6518	0.12467	28.5436	176.418	21.6758
3.183	21.6766	40.5609	460.21	8.5057	0.12436	28.543	176.419	21.676
3.115	21.6763	40.5598	471.67	8.4696	0.12711	28.5423	176.419	21.6757
3.028	21.6755	40.561	471.67	8.5344	0.12749	28.5434	176.418	21.6749
2.997	21.6747	40.5619	487.42	8.5511	0.12757	28.5443	176.416	21.6741
3.016	21.6745	40.5622	482.48	8.6104	0.12741	28.5447	176.416	21.6739
3.103	21.6744	40.5632	450.05	8.7133	0.12665	28.5454	176.415	21.6738
3.22	21.6746	40.564	432.07	8.7025	0.12619	28.546	176.415	21.674
3.313	21.676	40.5665	431.47	8.7505	0.12596	28.5475	176.414	21.6754
3.344	21.6783	40.5637	429.88	8.661	0.12627	28.5447	176.361	21.6776
3.306	21.6798	40.5612	425.82	8.4741	0.12627	28.5424	176.364	21.6791
3.214	21.6798	40.5592	444.24	8.4157	0.12833	28.5408	176.366	21.6792
3.102	21.6787	40.5585	443.61	8.5102	0.12772	28.5406	176.365	21.6781
3.009	21.6772	40.5585	458.51	8.5602	0.12764	28.5411	176.364	21.6766
2.966	21.6753	40.5608	490.43	8.5496	0.12779	28.5434	176.361	21.6747
2.972	21.6744	40.5633	472.41	8.5148	0.12764	28.5455	176.358	21.6738
3.059	21.6746	40.5684	457.31	8.4786	0.12772	28.5493	176.354	21.674
3.164	21.6776	40.5699	436.88	8.5329	0.12749	28.5497	176.354	21.6769
3.275	21.6816	40.565	438.96	8.5845	0.12787	28.5447	176.361	21.681
3.362	21.6839	40.5615	411.19	8.5906	0.13016	28.5414	176.365	21.6832
3.393	21.6844	40.5606	415.11	8.615	0.13031	28.5406	176.367	21.6837
3.355	21.6841	40.5603	445.8	8.7133	0.13039	28.5405	176.367	21.6834
3.269	21.6838	40.5607	466.23	8.7288	0.13024	28.5408	176.366	21.6831
3.151	21.6833	40.559	485.63	8.7288	0.13008	28.5397	176.179	21.6827
3.003	21.6822	40.559	493.02	8.7103	0.12963	28.54	176.178	21.6816
2.885	21.6808	40.5604	525.49	8.6242	0.13031	28.5414	176.175	21.6802
2.786	21.6798	40.5619	523.28	8.661	0.12993	28.5429	176.173	21.6792
2.799	21.6796	40.5635	531.72	8.7242	0.13008	28.5442	176.171	21.679
2.892	21.68	40.5655	502.29	8.7769	0.12764	28.5456	176.17	21.6794
3.071	21.6815	40.5662	485.71	8.9165	0.12734	28.5457	176.17	21.6809
3.294	21.6834	40.5641	455.86	9.0744	0.12688	28.5436	176.174	21.6827
3.455	21.6846	40.5621	415.47	9.2073	0.12726	28.5417	176.178	21.6839
3.51	21.6849	40.5611	396.71	9.1455	0.13146	28.5408	176.179	21.6842
3.473	21.6846	40.5611	406.52	8.9832	0.13115	28.541	176.179	21.6839
3.343	21.6841	40.5612	432.91	8.9657	0.13153	28.5412	176.178	21.6835
3.17	21.6839	40.5609	469.35	8.9959	0.13077	28.541	176.177	21.6833
2.953	21.6832	40.5589	496.59	9.1147	0.13115	28.5396	176.677	21.6826
2.768	21.6828	40.5583	490	9.0599	0.12963	28.5393	176.676	21.6822
2.626	21.6829	40.5633	501.76	8.9784	0.12993	28.543	176.67	21.6824
2.582	21.6835	40.5635	529.2	9.0311	0.13016	28.543	176.67	21.683
2.625	21.6843	40.5223	558.14	9.1958	0.1297	28.5114	176.713	21.6838
2.774	21.685	40.5635	546.3	9.4687	0.12726	28.5426	176.671	21.6844
2.972	21.6857	40.5625	485.97	9.7946	0.12734	28.5417	176.674	21.6851
3.226	21.6858	40.5615	447.84	10.141	0.12757	28.5409	176.676	21.6852
3.405	21.6853	40.5611	414.89	10.512	0.12734	28.5408	176.678	21.6846
3.473	21.685	40.5617	427.77	9.9997	0.12879	28.5413	176.677	21.6843
3.386	21.6846	40.5611	449.02	9.7272	0.12917	28.5409	176.677	21.684
3.225	21.6841	40.5597	470.1	9.5394	0.12879	28.54	176.678	21.6834
3.009	21.6836	40.558	476.16	9.6124	0.12917	28.5389	176.678	21.683
2.811	21.6832	40.5629	484.35	9.7237	0.12863	28.5427	176.672	21.6827
2.638	21.6832	40.564	497.64	9.9045	0.12902	28.5435	175.815	21.6827
2.545	21.6836	40.5637	501.32	9.8993	0.12932	28.5432	175.815	21.683
2.545	21.6838	40.5629	498.16	9.8329	0.12856	28.5425	175.815	21.6833
2.625	21.6838	40.5622	506.37	9.9697	0.12871	28.542	175.817	21.6833
2.786	21.6834	40.5611	472.66	10.15	0.12802	28.5413	175.819	21.6828
3.003	21.6824	40.5611	415.47	10.572	0.12802	28.5415	175.82	21.6818
3.176	21.6812	40.5625	385.57	10.869	0.12757	28.5429	175.819	21.6806
3.287	21.6809	40.5627	396.29	10.954	0.12726	28.5432	175.819	21.6802
3.324	21.6808	40.5628	449.81	10.542	0.12772	28.5433	175.819	21.6801
3.281	21.6806	40.5625	502.2	9.9909	0.12734	28.5431	175.819	21.6799
3.163	21.6803	40.5623	499.39	9.722	0.12726	28.5431	175.819	21.6797
3.021	21.6799	40.5625	492.76	9.6636	0.12764	28.5433	175.817	21.6793
2.91	21.6797	40.5627	471.92	9.6688	0.12802	28.5436	175.816	21.6791
2.861	21.6794	40.564	452.43	9.6928	0.12612	28.5446	177.361	21.6788
2.867	21.6798	40.5655	448.39	9.7462	0.12596	28.5457	177.36	21.6792
2.959	21.6811	40.5661	457.71	9.873	0.12688	28.5458	177.36	21.6805
3.145	21.6828	40.5657	441.9	10.065	0.1265	28.545	177.362	21.6822
3.368	21.6841	40.5643	432.23	10.296	0.1265	28.5435	177.365	21.6835
3.603	21.6852	40.5633	410.61	10.471	0.12657	28.5424	177.368	21.6845
3.82	21.6856	40.5623	379.06	10.829	0.1265	28.5416	177.37	21.6848
3.968	21.6856	40.5623	379.79	10.375	0.12657	28.5416	177.371	21.6848
4.055	21.6854	40.5626	379.12	9.6739	0.1268	28.5419	177.371	21.6846
4.086	21.6853	40.5627	406.16	9.1568	0.12535	28.542	177.371	21.6845
4.111	21.6852	40.5628	442.68	8.896	0.12512	28.5421	177.371	21.6844
4.16	21.685	40.563	433.52	8.9134	0.12497	28.5423	177.371	21.6841
4.247	21.685	40.563	414.6	8.9434	0.12551	28.5423	177.372	21.6841
4.371	21.685	40.5629	408.09	8.907	0.12619	28.5423	177.373	21.6841
4.5	21.6851	40.5625	397.96	8.9102	0.12619	28.5419	177.642	21.6842
4.612	21.6846	40.5629	387.68	8.8347	0.12627	28.5424	177.642	21.6837
4.704	21.6846	40.5629	370.95	8.7629	0.12627	28.5424	177.643	21.6836
4.797	21.6845	40.563	374.62	8.5571	0.1265	28.5425	177.643	21.6835
4.884	21.6844	40.563	373.31	8.3844	0.12665	28.5425	177.643	21.6834
4.989	21.6841	40.5638	373.77	8.2165	0.12604	28.5432	177.643	21.6831
5.144	21.6845	40.566	370.5	8.1454	0.12627	28.5448	177.642	21.6834
5.311	21.6859	40.5647	339.75	8.154	0.12604	28.5434	177.645	21.6848
5.497	21.687	40.564	334.42	8.2369	0.12764	28.5426	177.647	21.6859
5.689	21.6875	40.5635	334.13	8.234	0.12757	28.5421	177.649	21.6863
5.85	21.6881	40.5625	327.04	8.082	0.12718	28.5411	177.651	21.687
5.973	21.6881	40.5626	322.64	7.8907	0.12741	28.5413	177.651	21.6869
6.06	21.6882	40.5626	325.09	7.7161	0.13031	28.5412	177.652	21.687
6.116	21.6881	40.5625	334.89	7.5992	0.12985	28.5411	177.112	21.6869
6.165	21.6881	40.5624	350.18	7.5347	0.12985	28.541	177.112	21.6869
6.227	21.6881	40.5622	348.21	7.4561	0.12978	28.5409	177.112	21.6868
6.295	21.6878	40.5622	331.84	7.435	0.12993	28.541	177.113	21.6865
6.406	21.6876	40.5618	331.15	7.4429	0.13001	28.5408	177.114	21.6863
6.536	21.6872	40.5622	327.9	7.5133	0.13008	28.5412	177.114	21.6859
6.679	21.6868	40.564	323.27	7.5227	0.13016	28.5427	177.113	21.6855
6.827	21.6872	40.5636	319.65	7.4946	0.13016	28.5423	177.114	21.6859
6.97	21.6879	40.5631	304.73	7.3732	0.13008	28.5417	177.116	21.6865
7.124	21.6881	40.5629	295.3	7.2369	0.12955	28.5415	177.117	21.6866
7.248	21.6883	40.5634	301.17	7.112	0.12932	28.5418	177.117	21.6869
7.39	21.6883	40.5631	305.38	7.0629	0.13016	28.5416	177.118	21.6868
7.539	21.6883	40.563	306.67	7.0278	0.13245	28.5416	177.119	21.6868
7.669	21.6882	40.5628	306.34	6.9979	0.13283	28.5414	177.12	21.6867
7.792	21.6882	40.5632	296.91	6.9298	0.13245	28.5418	177.794	21.6867
7.916	21.6883	40.5629	296.02	6.8539	0.1323	28.5415	177.795	21.6867
8.015	21.6882	40.5631	291.48	6.7992	0.13489	28.5417	177.795	21.6866
8.102	21.6883	40.5628	302.12	6.7211	0.13519	28.5414	177.796	21.6867
8.158	21.6882	40.5628	309.32	6.6273	0.13474	28.5415	177.796	21.6866
8.219	21.688	40.5628	298.43	6.5628	0.13519	28.5416	177.796	21.6863
8.294	21.6879	40.5626	290	6.5151	0.13535	28.5414	177.797	21.6862
8.362	21.6874	40.5623	286.4	6.5001	0.13405	28.5414	177.798	21.6857
8.479	21.6871	40.5627	293.07	6.5093	0.13359	28.5418	177.798	21.6854
8.622	21.6867	40.5641	296.39	6.4955	0.13359	28.5429	177.797	21.685
8.789	21.6871	40.5641	272.51	6.4334	0.13405	28.5428	177.798	21.6854
8.999	21.6876	40.5637	248.01	6.382	0.13359	28.5424	177.8	21.6858
9.191	21.6881	40.5631	240.97	6.3503	0.13329	28.5418	176.432	21.6862
9.395	21.688	40.5629	233.05	6.3537	0.13298	28.5417	176.433	21.6861
9.556	21.6881	40.5624	234.37	6.2997	0.13352	28.5412	176.435	21.6862
9.674	21.6875	40.5638	246.92	6.2184	0.13344	28.5425	176.434	21.6855
9.742	21.6879	40.5633	270.55	6.1414	0.13596	28.542	176.435	21.6859
9.754	21.688	40.5632	293.23	6.113	0.13573	28.542	176.435	21.686
9.748	21.6881	40.5629	293.18	6.1403	0.13619	28.5417	176.435	21.6861
9.723	21.6877	40.563	287.26	6.1512	0.13596	28.5419	176.435	21.6858
9.736	21.6874	40.5633	280.08	6.1501	0.13657	28.5421	176.435	21.6854
9.804	21.6873	40.5634	268.47	6.1141	0.13588	28.5423	176.707	21.6853
9.94	21.6872	40.5638	251.26	6.048	0.13619	28.5426	176.707	21.6852
10.151	21.6874	40.5639	244.08	6.0158	0.1355	28.5426	176.708	21.6854
10.398	21.6876	40.5636	229.76	6.0222	0.13405	28.5423	176.71	21.6856
10.689	21.6881	40.563	215.63	6.1206	0.13375	28.5418	176.712	21.6859
10.943	21.6879	40.5636	202.27	6.2372	0.13359	28.5423	176.713	21.6857
11.159	21.688	40.5634	200.85	6.1501	0.13336	28.5422	176.714	21.6857
11.326	21.6881	40.5638	209.32	5.8991	0.13367	28.5424	176.715	21.6859
11.4	21.6885	40.5636	229.11	5.6542	0.13939	28.5422	176.716	21.6862
11.425	21.6887	40.5634	249.98	5.597	0.13954	28.542	176.716	21.6864
11.394	21.6886	40.5635	260.34	5.5801	0.13954	28.5421	176.716	21.6864
11.338	21.689	40.5627	257.43	5.59	0.14008	28.5414	176.716	21.6867
11.326	21.6886	40.5633	245.24	5.589	0.13787	28.5419	176.716	21.6864
11.308	21.6889	40.5635	240.2	5.5761	0.13832	28.542	176.715	21.6866
11.388	21.6886	40.564	233.22	5.5592	0.13855	28.5424	177.192	21.6864
11.549	21.689	40.5637	219.57	5.5711	0.13901	28.5421	177.193	21.6867
11.796	21.689	40.5636	207.27	5.618	0.13321	28.542	177.195	21.6866
12.075	21.6891	40.5633	196.87	5.7702	0.13375	28.5418	177.197	21.6866
12.403	21.6889	40.5637	181.77	6.0815	0.1339	28.5422	177.198	21.6864
12.694	21.6889	40.5637	164.5	6.5733	0.13329	28.5422	177.2	21.6863
12.873	21.6891	40.5631	173.13	6.3323	0.13359	28.5417	177.202	21.6865
12.991	21.689	40.563	200.4	5.8022	0.14076	28.5417	177.202	21.6864
12.985	21.6888	40.563	225.24	5.2809	0.14107	28.5417	177.202	21.6862
12.904	21.6886	40.5636	230.24	5.0921	0.14084	28.5423	177.201	21.6861
12.83	21.6885	40.5641	227.95	5.0767	0.14115	28.5427	177.2	21.6859
12.768	21.6889	40.5639	222.56	5.0794	0.13939	28.5424	177.2	21.6863
12.768	21.6886	40.564	215.9	5.0758	0.13962	28.5425	176.676	21.6861
12.855	21.6891	40.5634	209.36	5.0867	0.13985	28.5419	176.677	21.6866
13.034	21.6889	40.5637	200.89	5.135	0.13954	28.5422	176.678	21.6863
13.288	21.6889	40.5643	189.37	5.2098	0.13893	28.5427	176.678	21.6862
13.597	21.6891	40.5638	175.49	5.429	0.13825	28.5423	176.681	21.6863
13.912	21.6893	40.5644	159.18	5.7038	0.13886	28.5427	176.682	21.6865
14.24	21.69	40.5637	139.27	6.2128	0.1387	28.542	176.685	21.6871
14.432	21.6905	40.5631	142.79	6.6285	0.13901	28.5414	176.686	21.6876
14.531	21.6907	40.5629	176.14	5.4668	0.1426	28.5412	176.687	21.6878
14.488	21.6911	40.5627	201.35	4.7724	0.14229	28.541	176.273	21.6882
14.389	21.691	40.5622	208.81	4.6123	0.14214	28.5406	176.273	21.6881
14.321	21.6908	40.5628	208.63	4.595	0.14214	28.5411	176.272	21.6879
14.309	21.6906	40.5626	204.31	4.5549	0.14221	28.541	176.272	21.6878
14.408	21.6904	40.5629	196.9	4.5305	0.1426	28.5413	176.272	21.6875
14.587	21.6902	40.5634	189.77	4.5014	0.14221	28.5417	176.273	21.6873
14.89	21.6901	40.564	182.57	4.5087	0.14229	28.5422	176.274	21.6871
15.206	21.6901	40.5645	173.16	4.5549	0.14199	28.5426	176.275	21.6871
15.497	21.6909	40.5635	160.22	4.623	0.13832	28.5417	176.278	21.6878
15.689	21.6915	40.5628	159.97	4.6147	0.13848	28.541	176.28	21.6883
15.806	21.6917	40.5626	169.85	4.3916	0.13832	28.5408	176.281	21.6886
15.85	21.692	40.5622	179.14	4.2296	0.13855	28.5404	176.281	21.6888
15.868	21.692	40.5624	184.15	4.1627	0.14694	28.5405	176.281	21.6888
15.887	21.692	40.5617	186.46	4.1553	0.14755	28.54	176.282	21.6888
15.973	21.6918	40.5625	185.12	4.1101	0.14656	28.5406	176.793	21.6886
16.097	21.6916	40.5628	180.21	4.0778	0.1471	28.541	176.794	21.6883
16.252	21.6918	40.5629	173.53	4.0422	0.14298	28.5409	176.795	21.6885
16.4	21.6918	40.5627	167.56	4.0299	0.14328	28.5409	176.796	21.6885
16.549	21.6921	40.5616	164.76	3.9846	0.14389	28.5399	176.798	21.6888
16.673	21.6919	40.5625	163.81	3.9505	0.14343	28.5407	176.797	21.6885
16.796	21.6918	40.5626	164.56	3.9131	0.14343	28.5408	176.798	21.6884
16.901	21.692	40.5626	164.67	3.8691	0.14694	28.5408	176.798	21.6886
17.001	21.6922	40.5627	165.11	3.8366	0.14702	28.5407	176.799	21.6888
17.13	21.6921	40.5627	164.79	3.8153	0.14687	28.5408	176.8	21.6887
17.267	21.6922	40.5625	165.22	3.7935	0.14687	28.5407	176.801	21.6888
17.428	21.6922	40.5625	163.49	3.7677	0.15572	28.5406	176.802	21.6887
17.595	21.6921	40.5625	161.95	3.7434	0.15595	28.5407	176.803	21.6886
17.743	21.6921	40.5628	159.54	3.704	0.15511	28.5409	175.689	21.6885
17.879	21.6921	40.5624	157.26	3.6669	0.15511	28.5406	175.69	21.6886
17.985	21.6921	40.5623	155.91	3.6328	0.15312	28.5406	175.691	21.6885
18.034	21.6924	40.5623	155.09	3.5945	0.15282	28.5405	175.691	21.6888
18.077	21.6922	40.5625	154.58	3.5784	0.15312	28.5406	175.691	21.6886
18.115	21.6923	40.5624	154.41	3.5649	0.15297	28.5406	175.691	21.6887
18.201	21.6923	40.5623	153.63	3.5413	0.15328	28.5405	175.692	21.6887
18.331	21.6922	40.5624	153.36	3.5349	0.15038	28.5406	175.693	21.6885
18.517	21.6922	40.5625	152.39	3.5178	0.15053	28.5407	175.694	21.6885
18.74	21.6921	40.5625	151.3	3.4989	0.15076	28.5408	175.695	21.6884
18.981	21.6924	40.562	148.84	3.4788	0.15099	28.5403	175.697	21.6886
19.185	21.6923	40.5622	145.99	3.4576	0.15549	28.5405	175.698	21.6885
19.371	21.6922	40.5622	143.55	3.3954	0.15549	28.5405	175.699	21.6883
19.513	21.6921	40.5623	142.47	3.3414	0.15557	28.5407	175.699	21.6881
19.612	21.6921	40.5622	142.95	3.3008	0.15534	28.5405	177.013	21.6882
19.661	21.6921	40.5622	143.63	3.2647	0.15709	28.5405	177.013	21.6882
19.686	21.6919	40.5622	144.11	3.2442	0.15702	28.5406	177.013	21.6879
19.698	21.6918	40.5625	143.83	3.2395	0.15679	28.5409	177.013	21.6879
19.748	21.6921	40.562	143.17	3.253	0.15663	28.5404	177.013	21.6881
19.853	21.6917	40.5623	142.24	3.2372	0.15709	28.5407	177.014	21.6877
20.008	21.6916	40.5631	140.04	3.2151	0.15076	28.5415	177.014	21.6875
20.2	21.6918	40.5628	137.4	3.1937	0.15053	28.5412	177.015	21.6878
20.453	21.6922	40.5623	134.6	3.1651	0.15053	28.5407	177.017	21.6881
20.689	21.6922	40.5625	131.52	3.148	0.15038	28.5408	177.018	21.6881
20.905	21.6921	40.5626	129.63	3.1147	0.159	28.5409	177.019	21.6879
21.078	21.6923	40.5631	129.5	3.0767	0.1593	28.5412	177.02	21.6881
21.215	21.6923	40.5625	130.11	3.0217	0.15961	28.5408	176.341	21.6881
21.301	21.6925	40.5623	130.87	2.965	0.1593	28.5406	176.342	21.6882
21.351	21.6923	40.5624	130.78	2.9373	0.15763	28.5408	176.342	21.688
21.363	21.6924	40.5623	130.37	2.9288	0.15396	28.5407	176.342	21.6881
21.376	21.6926	40.5622	129.68	2.9325	0.1545	28.5405	176.343	21.6883
21.4	21.6923	40.5624	128.75	2.9204	0.15396	28.5407	176.343	21.688
21.469	21.6924	40.5625	128.16	2.9278	0.1545	28.5408	176.343	21.6881
21.636	21.6926	40.5623	126.13	2.9161	0.15068	28.5406	176.344	21.6883
21.846	21.6925	40.5628	123.58	2.8952	0.15114	28.541	176.345	21.6881
22.119	21.6924	40.5631	120.51	2.8738	0.15114	28.5413	175.886	21.688
22.422	21.6926	40.5626	116.04	2.8821	0.15053	28.5409	175.888	21.6881
22.645	21.693	40.5626	113.86	2.892	0.15724	28.5408	175.89	21.6884
22.8	21.6931	40.5624	115.35	2.8198	0.15694	28.5406	175.891	21.6885
22.874	21.6932	40.5623	118.23	2.7284	0.15679	28.5405	175.892	21.6886
22.88	21.6932	40.5622	118.83	2.6742	0.15686	28.5404	175.892	21.6886
22.843	21.6931	40.5624	119.5	2.664	0.15694	28.5406	175.891	21.6886
22.836	21.6932	40.5622	119.08	2.6722	0.16335	28.5404	175.891	21.6886
22.873	21.6931	40.5626	118.79	2.6742	0.16289	28.5408	175.891	21.6886
22.972	21.6932	40.5627	117.71	2.6597	0.1632	28.5408	175.892	21.6886
23.127	21.6933	40.5623	115.84	2.6477	0.16289	28.5405	175.893	21.6887
23.313	21.6933	40.5625	113.54	2.6305	0.15099	28.5406	175.894	21.6886
23.492	21.6934	40.5627	111.82	2.6171	0.15061	28.5408	175.895	21.6887
23.653	21.6935	40.5622	110.9	2.6001	0.15084	28.5404	175.896	21.6887
23.758	21.6933	40.5626	111.27	2.5548	0.15084	28.5408	176.515	21.6885
23.783	21.6936	40.5625	111.54	2.5276	0.15778	28.5406	176.516	21.6888
23.715	21.6936	40.5622	111.62	2.5148	0.15801	28.5404	176.516	21.6888
23.61	21.6933	40.5626	112.01	2.5294	0.1577	28.5407	176.515	21.6886
23.473	21.6936	40.562	112.59	2.5437	0.15808	28.5402	176.515	21.6889
23.343	21.6935	40.5623	113.24	2.5627	0.15793	28.5404	176.513	21.6888
23.263	21.6933	40.562	114.06	2.5725	0.15465	28.5403	176.513	21.6886
23.238	21.6931	40.5627	113.9	2.5776	0.15465	28.5409	176.512	21.6884
23.319	21.6933	40.5626	113.28	2.5715	0.15435	28.5407	176.513	21.6886
23.443	21.6933	40.5629	112.25	2.5627	0.15465	28.541	176.513	21.6886
23.585	21.6935	40.5626	110.97	2.5543	0.15831	28.5407	176.515	21.6887
23.702	21.6936	40.5625	109.96	2.5437	0.15808	28.5406	176.515	21.6889
23.771	21.6936	40.5623	109.85	2.5226	0.15778	28.5404	176.516	21.6889
23.764	21.6936	40.5623	110.02	2.5071	0.15801	28.5404	176.576	21.6888
23.69	21.6936	40.5624	110.57	2.5089	0.15824	28.5406	176.575	21.6888
23.609	21.6936	40.5624	111.01	2.5098	0.1577	28.5405	176.575	21.6889
23.535	21.6935	40.5624	111.76	2.5308	0.1577	28.5406	176.575	21.6888
23.51	21.6935	40.5626	112.11	2.5433	0.15778	28.5407	176.574	21.6888
23.554	21.6935	40.5624	112.21	2.5409	0.15824	28.5406	176.575	21.6888
23.671	21.6934	40.5628	111.35	2.5363	0.15564	28.5409	176.575	21.6886
23.882	21.6938	40.5627	109.48	2.5405	0.15595	28.5407	176.576	21.689
24.123	21.6939	40.5624	106.67	2.5112	0.15595	28.5405	176.578	21.6891
24.377	21.6938	40.5625	103.57	2.5258	0.15579	28.5406	176.579	21.6889
24.562	21.6941	40.5621	102.26	2.4998	0.15694	28.5402	176.581	21.6891
24.711	21.6939	40.5623	102.44	2.4522	0.15648	28.5404	176.581	21.6889
24.834	21.6938	40.5625	103.31	2.401	0.15694	28.5406	176.582	21.6888
24.884	21.6939	40.5626	103.73	2.3672	0.15671	28.5406	176.582	21.6889
24.927	21.6941	40.5621	103.98	2.3505	0.15648	28.5402	176.631	21.6891
24.995	21.694	40.562	104.24	2.3475	0.15694	28.5402	176.631	21.689
25.045	21.6936	40.5626	103.66	2.3514	0.15694	28.5407	176.631	21.6886
25.119	21.6936	40.5628	103.22	2.3612	0.15694	28.5409	176.631	21.6885
25.231	21.6938	40.5629	102.37	2.3574	0.1564	28.5409	176.632	21.6887
25.385	21.6941	40.5627	101.47	2.3582	0.15305	28.5407	176.633	21.689
25.564	21.6942	40.5626	100.09	2.3458	0.1532	28.5406	176.634	21.6891
25.769	21.6945	40.5626	98.399	2.336	0.15351	28.5406	176.635	21.6893
25.973	21.6945	40.5625	97.469	2.3178	0.15297	28.5405	176.637	21.6893
26.152	21.6944	40.5628	95.838	2.2977	0.15808	28.5407	176.637	21.6891
26.301	21.6946	40.5628	95.032	2.2682	0.15824	28.5406	176.638	21.6894
26.425	21.6945	40.5626	94.899	2.222	0.15808	28.5406	176.639	21.6892
26.493	21.6949	40.5627	95.3	2.1982	0.15846	28.5405	175.509	21.6896
26.524	21.6951	40.5627	95.317	2.1878	0.15793	28.5405	175.509	21.6898
26.586	21.6952	40.5623	95.501	2.1874	0.16022	28.5402	175.51	21.6899
26.648	21.6951	40.5625	95.669	2.1827	0.16052	28.5403	175.51	21.6897
26.747	21.6953	40.5622	95.669	2.1862	0.16014	28.54	175.511	21.6899
26.852	21.6951	40.5624	95.166	2.1866	0.1606	28.5403	175.512	21.6897
26.994	21.695	40.5624	94.118	2.187	0.1532	28.5403	175.512	21.6896
27.167	21.6947	40.5629	93.491	2.1779	0.15267	28.5408	175.513	21.6893
27.359	21.6948	40.5624	91.635	2.1775	0.15312	28.5404	175.514	21.6893
27.57	21.6949	40.5626	89.454	2.1632	0.15297	28.5405	175.609	21.6894
27.774	21.6948	40.562	87.571	2.155	0.15412	28.5401	175.611	21.6892
27.953	21.6946	40.5621	85.999	2.1377	0.15457	28.5402	175.612	21.689
28.102	21.6943	40.5626	86.135	2.1048	0.15442	28.5407	175.612	21.6887
28.201	21.6941	40.5625	87.018	2.0555	0.15435	28.5407	175.613	21.6885
28.275	21.6941	40.5625	88.049	2.0517	0.15435	28.5407	175.613	21.6885
28.337	21.6941	40.5627	88.796	2.0334	0.16106	28.5408	175.613	21.6885
28.405	21.6944	40.5624	89.187	2.0275	0.16167	28.5406	175.614	21.6887
28.517	21.694	40.5628	88.968	2.036	0.16159	28.541	175.614	21.6883
28.684	21.6941	40.5629	88.562	2.0227	0.16167	28.541	175.615	21.6883
28.906	21.6941	40.563	86.621	2.0242	0.1603	28.5411	175.616	21.6883
29.123	21.6942	40.5625	84.129	2.036	0.16075	28.5408	175.618	21.6884
29.327	21.6942	40.5628	81.852	2.0242	0.16075	28.5409	175.619	21.6883
29.482	21.6941	40.5628	80.907	1.9999	0.16068	28.541	175.62	21.6881
29.618	21.6942	40.5624	81.078	1.9607	0.15923	28.5407	176.206	21.6883
29.705	21.6938	40.5627	81.78	1.9248	0.15877	28.541	176.206	21.6878
29.804	21.6937	40.5628	82.213	1.9097	0.15946	28.5411	176.207	21.6877
29.934	21.6936	40.563	82.054	1.8871	0.15923	28.5413	176.207	21.6876
30.119	21.6937	40.5634	81.665	1.8774	0.15946	28.5416	176.208	21.6877
30.318	21.6939	40.5632	80.383	1.8781	0.16365	28.5414	176.209	21.6878
30.516	21.6942	40.5625	79.819	1.8871	0.16289	28.5408	176.211	21.6881
30.664	21.6943	40.5629	78.386	1.8854	0.16335	28.5411	176.212	21.6882
30.782	21.6943	40.5631	78.221	1.8685	0.16304	28.5412	176.212	21.6881
30.844	21.6946	40.5626	78.524	1.8436	0.15892	28.5408	176.213	21.6884
30.899	21.6946	40.5625	78.842	1.8318	0.15938	28.5407	176.213	21.6884
30.937	21.6946	40.5629	78.718	1.8164	0.15923	28.541	176.213	21.6884
31.042	21.6945	40.5626	78.083	1.8065	0.15991	28.5408	176.214	21.6882
31.221	21.6942	40.5631	77.169	1.8028	0.16152	28.5413	176.13	21.688
31.475	21.6943	40.5651	75.663	1.7916	0.16197	28.5428	176.129	21.688
31.778	21.695	40.564	73.318	1.8031	0.16159	28.5418	176.132	21.6886
32.106	21.6951	40.5631	69.647	1.8426	0.16182	28.5411	176.135	21.6887
32.354	21.6954	40.5628	67.56	1.8819	0.16175	28.5408	176.137	21.6889
32.539	21.6953	40.563	67.858	1.8238	0.15938	28.541	176.138	21.6888
32.595	21.6952	40.5636	70.523	1.7291	0.15969	28.5415	176.137	21.6887
32.595	21.6956	40.563	72.574	1.6882	0.15946	28.5409	176.138	21.689
32.539	21.6956	40.563	73.125	1.6811	0.15953	28.5409	176.138	21.6891
32.496	21.6956	40.5633	73.061	1.6938	0.15946	28.5411	176.137	21.6891
32.49	21.6955	40.5631	72.984	1.6938	0.15892	28.541	176.137	21.689
32.582	21.6954	40.5635	72.497	1.6857	0.15946	28.5413	176.138	21.6889
32.755	21.6956	40.5634	71.258	1.6916	0.15908	28.5412	176.139	21.6891
33.015	21.6959	40.5631	69.281	1.6857	0.15908	28.5409	176.141	21.6893
33.331	21.696	40.5631	66.405	1.7001	0.15938	28.5409	175.768	21.6893
33.665	21.696	40.5625	63.391	1.7544	0.15938	28.5405	175.77	21.6892
33.975	21.696	40.5623	59.365	1.8617	0.15908	28.5403	175.772	21.6892
34.197	21.6958	40.5625	56.392	1.8596	0.15923	28.5405	175.773	21.6889
34.371	21.6956	40.5625	58.7	1.6932	0.16106	28.5407	175.774	21.6887
34.445	21.6955	40.5632	62.748	1.5626	0.16075	28.5412	175.774	21.6886
34.402	21.6956	40.5625	64.858	1.5038	0.16091	28.5407	175.774	21.6887
34.34	21.6957	40.563	65.327	1.5008	0.16068	28.541	175.774	21.6888
34.272	21.6954	40.5633	65.489	1.5016	0.15793	28.5413	175.773	21.6885
34.241	21.6957	40.5633	65.419	1.5047	0.15816	28.5412	175.773	21.6889
34.309	21.6959	40.563	64.698	1.5187	0.15778	28.5409	175.773	21.689
34.451	21.6961	40.5632	63.291	1.5198	0.15846	28.541	175.774	21.6891
34.668	21.696	40.5633	61.318	1.5286	0.15763	28.5411	175.775	21.689
34.971	21.6961	40.5628	59.543	1.5571	0.15793	28.5408	176.07	21.689
35.324	21.696	40.5627	55.535	1.6304	0.15816	28.5407	176.072	21.6889
35.664	21.6956	40.5628	50.235	1.7824	0.15839	28.541	176.073	21.6885
35.918	21.6955	40.563	44.709	1.9273	0.15831	28.5412	176.075	21.6883
36.079	21.6954	40.5632	47.542	1.6743	0.15953	28.5413	176.075	21.6882
36.166	21.6956	40.5633	53.633	1.4341	0.16007	28.5414	176.076	21.6883
36.135	21.6956	40.5633	57.626	1.3774	0.15991	28.5413	176.076	21.6883
36.06	21.6957	40.5632	58.814	1.3424	0.15969	28.5412	176.075	21.6885
36.023	21.6956	40.5633	59.032	1.3387	0.1632	28.5413	176.075	21.6884
36.017	21.696	40.5632	58.866	1.3374	0.16228	28.5412	176.075	21.6887
36.079	21.6962	40.5632	58.033	1.3682	0.16289	28.5411	176.076	21.6889
36.209	21.6961	40.5633	57.332	1.3723	0.16289	28.5412	176.076	21.6888
36.407	21.6963	40.5632	55.574	1.3962	0.16327	28.5411	176.503	21.689
36.654	21.6962	40.5626	53.511	1.4124	0.1619	28.5407	176.505	21.6888
36.921	21.6959	40.5632	51.118	1.4529	0.16106	28.5412	176.506	21.6885
37.187	21.6962	40.5629	48.909	1.4831	0.16167	28.5409	176.508	21.6887
37.41	21.6963	40.5628	47.777	1.4746	0.16152	28.5408	176.51	21.6888
37.626	21.6962	40.5629	48.25	1.4437	0.16289	28.541	176.511	21.6887
37.781	21.6963	40.563	50.023	1.3611	0.16236	28.541	176.511	21.6887
37.855	21.6966	40.5628	52.099	1.2884	0.16297	28.5408	176.512	21.689
37.886	21.6965	40.5625	53.454	1.2469	0.1632	28.5406	175.811	21.6889
37.88	21.6964	40.5629	53.7	1.2444	0.16335	28.5409	175.81	21.6888
37.868	21.6966	40.5627	53.633	1.2369	0.16289	28.5407	175.81	21.689
37.874	21.6967	40.5629	53.323	1.2465	0.16342	28.5409	175.81	21.689
37.936	21.6967	40.5625	52.642	1.2507	0.16327	28.5405	175.811	21.6891
38.053	21.6967	40.5626	51.715	1.2544	0.16289	28.5406	175.812	21.689
38.251	21.6967	40.5624	50.261	1.2657	0.16327	28.5405	175.813	21.6891
38.505	21.6965	40.5628	48.301	1.2783	0.16312	28.5409	175.814	21.6887
38.753	21.6962	40.5629	45.978	1.2981	0.16289	28.541	175.815	21.6884
38.988	21.6964	40.5627	44.45	1.3216	0.16335	28.5408	175.817	21.6886
39.192	21.6964	40.5628	44.639	1.2903	0.16007	28.5409	176.101	21.6885
39.353	21.6967	40.5628	45.881	1.2358	0.16037	28.5409	176.102	21.6887
39.477	21.6967	40.563	47.242	1.1712	0.16007	28.5409	176.103	21.6888
39.551	21.6967	40.5629	47.785	1.1341	0.15976	28.5409	176.103	21.6888
39.613	21.6967	40.5629	48.174	1.1194	0.16037	28.5409	176.104	21.6888
39.644	21.6969	40.5625	48.148	1.1184	0.16266	28.5406	176.105	21.6889
39.668	21.6967	40.5629	47.743	1.1165	0.16327	28.5409	176.104	21.6888
39.73	21.6972	40.5625	47.308	1.1173	0.16381	28.5405	176.105	21.6892
39.811	21.6969	40.5627	46.778	1.1171	0.16274	28.5407	176.105	21.6889
39.947	21.6968	40.5627	46.141	1.1211	0.16075	28.5408	176.106	21.6888
40.139	21.6968	40.5624	45.113	1.1175	0.16045	28.5405	176.107	21.6888
40.361	21.6968	40.5625	43.644	1.1256	0.16037	28.5407	176.108	21.6887
40.609	21.6966	40.5629	41.993	1.1377	0.16014	28.541	176.109	21.6884
40.844	21.6965	40.5629	40.562	1.1565	0.15816	28.5411	176.122	21.6883
41.054	21.6965	40.5628	40.1	1.1504	0.15854	28.541	176.123	21.6882
41.215	21.6964	40.5631	40.093	1.1199	0.15808	28.5413	176.124	21.6881
41.358	21.6963	40.5629	41.181	1.0796	0.15793	28.5411	176.125	21.688
41.451	21.6964	40.5627	42.447	1.0397	0.15801	28.541	176.125	21.6881
41.5	21.6961	40.5633	43.132	1.0097	0.16197	28.5416	176.125	21.6877
41.537	21.6962	40.5629	43.269	1.0038	0.16152	28.5412	176.126	21.6878
41.575	21.6963	40.5628	43.102	1.0063	0.16159	28.5411	176.126	21.688
41.636	21.6962	40.5628	42.747	1.0095	0.1619	28.5411	176.126	21.6879
41.748	21.6961	40.5632	42.193	1.0072	0.16426	28.5415	176.126	21.6877
41.89	21.6963	40.563	41.362	1.0116	0.16411	28.5412	176.128	21.6879
42.107	21.6963	40.5631	40.093	1.0186	0.16419	28.5413	176.129	21.6879
42.385	21.6963	40.563	39.234	1.0353	0.16365	28.5413	176.13	21.6878
42.682	21.6965	40.563	36.811	1.0763	0.15564	28.5412	176.132	21.6879
42.954	21.6967	40.5634	34.048	1.13	0.15541	28.5415	175.837	21.6881
43.171	21.6968	40.5638	33.137	1.1175	0.15549	28.5418	175.838	21.6881
43.313	21.6976	40.5637	34.623	1.0326	0.15587	28.5415	175.839	21.6889
43.388	21.6982	40.5632	37.209	0.94714	0.15549	28.541	175.84	21.6894
43.375	21.6984	40.5631	38.897	0.9202	0.1632	28.5408	175.84	21.6897
43.332	21.6987	40.5624	39.4	0.90986	0.16274	28.5402	175.841	21.69
43.289	21.6985	40.5626	39.282	0.91003	0.16335	28.5404	175.84	21.6898
43.332	21.6987	40.562	38.918	0.91038	0.16289	28.5399	175.841	21.6899
43.425	21.6983	40.5625	38.326	0.9209	0.16182	28.5404	175.841	21.6896
43.611	21.6982	40.5634	37.783	0.9262	0.16197	28.5411	175.841	21.6894
43.858	21.6986	40.5633	36.373	0.94371	0.1619	28.5409	175.843	21.6898
44.162	21.6987	40.5635	34.313	0.99147	0.16205	28.5411	175.844	21.6898
44.446	21.6992	40.5627	31.742	1.0594	0.15747	28.5404	175.847	21.6902
44.65	21.6993	40.5624	30.882	1.0395	0.15869	28.5401	176.099	21.6904
44.799	21.6991	40.5623	32.341	0.95385	0.15808	28.5401	176.1	21.6901
44.861	21.6991	40.5627	34.837	0.90586	0.15824	28.5404	176.1	21.6901
44.861	21.699	40.5626	36.45	0.87074	0.15808	28.5404	176.1	21.69
44.817	21.6991	40.5627	36.967	0.86025	0.15938	28.5404	176.099	21.6901
44.774	21.699	40.5626	36.921	0.85926	0.15946	28.5404	176.099	21.69
44.768	21.6992	40.5626	36.733	0.86673	0.15938	28.5403	176.099	21.6902
44.836	21.6992	40.5625	36.604	0.87326	0.15961	28.5402	176.1	21.6901
44.966	21.6989	40.5623	36.086	0.88678	0.16152	28.5401	176.101	21.6899
45.182	21.6986	40.5624	35.17	0.8931	0.16182	28.5403	176.101	21.6895
45.442	21.6985	40.5627	33.815	0.90603	0.16152	28.5406	176.103	21.6894
45.715	21.6982	40.5635	31.821	0.94317	0.16159	28.5413	176.103	21.6891
45.956	21.6987	40.5633	30.103	0.97648	0.16182	28.541	176.105	21.6895
46.173	21.6989	40.5633	30.045	0.96318	0.15824	28.541	176.106	21.6896
46.315	21.6992	40.563	31.111	0.92125	0.15785	28.5406	175.858	21.6899
46.426	21.6993	40.563	32.627	0.85563	0.15824	28.5407	175.858	21.69
46.476	21.6995	40.5624	33.779	0.8177	0.15839	28.5402	175.859	21.6902
46.494	21.6993	40.5625	34.186	0.79553	0.16419	28.5402	175.859	21.69
46.513	21.6992	40.5627	34.162	0.79738	0.16434	28.5405	175.859	21.6898
46.569	21.6992	40.5623	33.904	0.80717	0.16403	28.5402	175.86	21.6898
46.674	21.6989	40.5624	33.501	0.80874	0.16419	28.5403	175.86	21.6895
46.828	21.6988	40.5623	32.84	0.81376	0.15549	28.5403	175.861	21.6894
47.033	21.6987	40.5617	31.922	0.81913	0.15579	28.5399	175.863	21.6892
47.299	21.6979	40.5625	30.53	0.84271	0.15541	28.5407	175.863	21.6884
47.577	21.6976	40.5623	28.502	0.86357	0.15579	28.5407	175.865	21.688
47.837	21.6972	40.5631	26.525	0.9144	0.15595	28.5414	175.865	21.6876
48.066	21.6973	40.5641	26.015	0.93028	0.15892	28.5422	175.866	21.6877
48.239	21.698	40.5639	27.063	0.88389	0.15961	28.5418	175.511	21.6883
48.345	21.6987	40.5628	29.096	0.80827	0.15885	28.5408	175.513	21.689
48.382	21.6992	40.5623	30.013	0.74916	0.15946	28.5403	175.513	21.6895
48.4	21.6992	40.5625	31.002	0.72385	0.16403	28.5404	175.513	21.6894
48.419	21.699	40.5623	31.172	0.72839	0.16434	28.5403	175.514	21.6893
48.499	21.6991	40.5623	30.98	0.73439	0.16388	28.5403	175.514	21.6893
48.654	21.699	40.5627	30.342	0.73382	0.16403	28.5407	175.515	21.6892
48.877	21.699	40.5627	29.349	0.74131	0.15923	28.5407	175.516	21.6892
49.174	21.6989	40.5629	27.69	0.74799	0.15908	28.5408	175.517	21.689
49.489	21.6992	40.5625	25.412	0.7994	0.15946	28.5404	175.52	21.6893
49.78	21.699	40.5628	22.688	0.87847	0.15923	28.5408	175.521	21.689
49.991	21.6991	40.5627	22.628	0.88797	0.15938	28.5407	175.522	21.689
50.145	21.6992	40.5628	24.618	0.81739	0.15419	28.5407	175.523	21.6891
50.214	21.6992	40.5625	25.988	0.71288	0.1545	28.5405	175.524	21.6891
50.238	21.6991	40.5626	27.911	0.66797	0.15473	28.5406	176.328	21.689
50.269	21.6992	40.5628	28.618	0.65555	0.15435	28.5408	176.328	21.6891
50.343	21.6993	40.5625	28.659	0.64538	0.15976	28.5405	176.328	21.6892
50.486	21.6992	40.5626	28.252	0.65529	0.16052	28.5406	176.329	21.6891
50.696	21.6994	40.5634	27.598	0.66311	0.16022	28.5411	176.329	21.6892
50.938	21.6995	40.5629	26.529	0.65789	0.16007	28.5408	176.331	21.6893
51.216	21.6995	40.5628	25.132	0.67525	0.15824	28.5407	176.333	21.6892
51.482	21.6996	40.5629	23.744	0.69807	0.15763	28.5408	176.334	21.6892
51.724	21.6997	40.5633	22.78	0.72144	0.15824	28.5411	176.335	21.6893
51.946	21.6999	40.5629	22.481	0.72003	0.15831	28.5407	176.337	21.6895
52.138	21.6997	40.5633	22.568	0.68462	0.15808	28.5411	176.338	21.6892
52.311	21.6997	40.5637	23.231	0.65335	0.15663	28.5414	176.338	21.6892
52.441	21.6999	40.5633	24.128	0.61694	0.15679	28.5411	176.339	21.6894
52.522	21.7	40.5636	24.793	0.58843	0.15709	28.5413	175.823	21.6894
52.602	21.7002	40.5635	25.163	0.58105	0.15724	28.5411	175.823	21.6896
52.695	21.7002	40.5634	25.185	0.57629	0.16045	28.5411	175.824	21.6896
52.831	21.7003	40.5628	24.951	0.56619	0.16014	28.5405	175.825	21.6897
53.023	21.7002	40.5627	24.428	0.57053	0.16052	28.5405	175.827	21.6896
53.258	21.7	40.5629	23.565	0.57065	0.16037	28.5408	175.827	21.6893
53.524	21.7001	40.5629	22.319	0.58655	0.16037	28.5408	175.829	21.6893
53.834	21.6997	40.5629	20.806	0.6118	0.1548	28.5409	175.831	21.6889
54.106	21.6997	40.5628	20.155	0.63046	0.15511	28.5408	175.832	21.6889
54.335	21.6998	40.5626	19.597	0.62933	0.15435	28.5407	175.834	21.6889
54.484	21.6998	40.5628	19.996	0.58808	0.15412	28.5408	175.834	21.6889
54.595	21.6997	40.5631	21.161	0.53757	0.16052	28.5411	175.835	21.6888
54.638	21.6999	40.5629	22.229	0.5147	0.1603	28.5409	175.835	21.6889
54.694	21.7001	40.5625	22.64	0.5003	0.16037	28.5405	175.836	21.6891
54.756	21.7	40.5627	22.652	0.49643	0.16045	28.5407	176.596	21.689
54.911	21.7002	40.5625	22.315	0.4943	0.1619	28.5405	176.597	21.6892
55.177	21.7	40.5633	21.694	0.48725	0.16152	28.5412	176.598	21.6889
55.486	21.7002	40.5633	20.754	0.49288	0.16175	28.5411	176.6	21.6891
55.833	21.7006	40.5631	19.333	0.49836	0.16213	28.5409	176.602	21.6894
56.13	21.7006	40.5625	18.387	0.54161	0.16228	28.5405	176.604	21.6893
56.328	21.7005	40.5624	17.569	0.53724	0.16052	28.5404	176.605	21.6892
56.458	21.7004	40.5628	18.439	0.49006	0.16106	28.5407	176.606	21.6891
56.501	21.7006	40.5626	19.733	0.45811	0.16037	28.5405	176.606	21.6892
56.495	21.7003	40.5629	20.384	0.44684	0.16091	28.5408	176.606	21.689
56.507	21.7005	40.5626	20.496	0.43535	0.16052	28.5406	176.606	21.6891
56.6	21.7007	40.5625	20.384	0.44047	0.16007	28.5405	176.607	21.6893
56.811	21.7007	40.5625	20.003	0.43372	0.16075	28.5405	175.437	21.6893
57.095	21.7007	40.5626	19.391	0.43663	0.16091	28.5406	175.438	21.6892
57.423	21.7007	40.5625	18.524	0.4311	0.16197	28.5405	175.44	21.6892
57.751	21.7007	40.5626	17.206	0.44703	0.16175	28.5406	175.442	21.6891
58.024	21.7007	40.5626	16.556	0.45442	0.16197	28.5406	175.444	21.689
58.197	21.7008	40.5628	16.568	0.4436	0.16136	28.5407	175.444	21.6891
58.29	21.7008	40.5626	17.377	0.40347	0.16182	28.5406	175.445	21.6891
58.327	21.701	40.5626	18.187	0.39183	0.15976	28.5405	175.445	21.6893
58.358	21.7011	40.5623	18.397	0.38195	0.15976	28.5403	175.446	21.6893
58.42	21.701	40.5628	18.365	0.38399	0.15915	28.5407	175.3	21.6892
58.543	21.7013	40.5623	18.187	0.38415	0.15938	28.5402	175.302	21.6896
58.698	21.7011	40.5626	17.923	0.37442	0.15946	28.5406	175.302	21.6893
58.902	21.7011	40.5626	17.519	0.37716	0.1593	28.5406	175.303	21.6892
59.131	21.7012	40.5624	17.037	0.37756	0.15915	28.5404	175.305	21.6893
59.379	21.7013	40.5622	16.486	0.38309	0.15892	28.5402	175.306	21.6894
59.639	21.7012	40.5623	16.146	0.38072	0.16335	28.5404	175.308	21.6893
59.899	21.7011	40.5625	15.536	0.39292	0.16236	28.5405	175.309	21.689
60.121	21.7012	40.5625	15.127	0.38893	0.16289	28.5405	175.31	21.6891
60.295	21.7015	40.5629	15.25	0.37934	0.16228	28.5408	175.311	21.6894
60.394	21.7015	40.5628	15.83	0.35673	0.16304	28.5407	175.311	21.6894
60.431	21.7017	40.5629	16.37	0.34848	0.16518	28.5407	175.312	21.6896
60.4	21.7019	40.563	16.586	0.34002	0.16533	28.5407	175.311	21.6898
60.412	21.7018	40.5626	16.612	0.34098	0.16556	28.5404	175.312	21.6897
60.486	21.7017	40.5623	16.451	0.34165	0.16533	28.5403	175.517	21.6896
60.635	21.7017	40.5626	16.203	0.33684	0.1619	28.5404	175.518	21.6896
60.913	21.7019	40.5628	15.752	0.33288	0.16205	28.5406	175.519	21.6897
61.254	21.7017	40.5637	15.402	0.3389	0.16182	28.5414	175.52	21.6893
61.588	21.7022	40.5628	14.599	0.34878	0.16152	28.5406	175.523	21.6898
61.879	21.7021	40.5623	13.439	0.36584	0.16129	28.5402	175.525	21.6896
62.046	21.7021	40.5622	13.335	0.3478	0.16632	28.5401	175.526	21.6896
62.139	21.7019	40.5626	14.343	0.31345	0.1667	28.5405	175.526	21.6894
62.114	21.7017	40.5627	15.052	0.30086	0.1664	28.5407	175.526	21.6893
62.083	21.7018	40.5627	15.223	0.30147	0.16648	28.5406	175.526	21.6893
62.114	21.7022	40.5626	15.183	0.29572	0.15679	28.5405	175.526	21.6897
62.225	21.7021	40.5627	15.026	0.29366	0.15686	28.5405	175.527	21.6896
62.423	21.702	40.5629	14.773	0.28829	0.15679	28.5407	175.528	21.6894
62.702	21.7022	40.5627	14.386	0.2828	0.15686	28.5405	176.154	21.6896
62.993	21.7022	40.5628	14.047	0.3016	0.16289	28.5406	176.155	21.6895
63.259	21.7023	40.5625	13.585	0.29598	0.16258	28.5404	176.157	21.6896
63.482	21.7023	40.5624	13.234	0.29698	0.16258	28.5403	176.158	21.6896
63.643	21.7022	40.5632	13.213	0.28757	0.16312	28.5409	176.158	21.6895
63.754	21.7026	40.5626	13.499	0.2745	0.16289	28.5404	176.16	21.6898
63.81	21.7025	40.5631	13.747	0.26946	0.15923	28.5408	176.159	21.6897
63.853	21.7025	40.5635	13.845	0.26382	0.15938	28.5411	176.159	21.6897
63.903	21.7027	40.5629	13.83	0.2673	0.15908	28.5406	176.16	21.6898
64.008	21.7028	40.5625	13.735	0.26212	0.15961	28.5403	176.161	21.69
64.151	21.7028	40.5627	13.547	0.25851	0.16449	28.5404	176.162	21.6899
64.336	21.703	40.5628	13.225	0.26146	0.16365	28.5405	176.163	21.6901
64.584	21.7031	40.5631	12.901	0.26176	0.16419	28.5407	176.164	21.6901
64.869	21.7029	40.5629	12.57	0.26632	0.16373	28.5406	176.166	21.6899
65.129	21.7032	40.5632	12.003	0.27362	0.1622	28.5407	176.068	21.6902
65.351	21.7032	40.5627	11.686	0.26498	0.16205	28.5404	176.07	21.69
65.525	21.7032	40.5621	11.759	0.26352	0.1622	28.5399	176.071	21.6901
65.636	21.7031	40.5622	12.137	0.24404	0.16152	28.5401	176.072	21.6899
65.679	21.7031	40.5624	12.488	0.24785	0.16175	28.5402	176.072	21.6899
65.685	21.7029	40.5624	12.662	0.23763	0.15923	28.5402	176.072	21.6897
65.71	21.7026	40.5626	12.679	0.2445	0.15984	28.5405	176.072	21.6894
65.785	21.7026	40.5629	12.59	0.23361	0.15908	28.5407	176.072	21.6894
65.914	21.7027	40.5621	12.459	0.23741	0.15915	28.5401	176.073	21.6895
66.119	21.7027	40.5624	12.239	0.24427	0.16152	28.5404	176.074	21.6894
66.348	21.7025	40.5621	12.052	0.24062	0.16175	28.5402	176.076	21.6892
66.583	21.7023	40.5623	11.723	0.2382	0.16175	28.5404	176.077	21.6889
66.818	21.7025	40.5627	11.43	0.24284	0.1619	28.5407	176.078	21.6891
67.034	21.7024	40.5626	11.245	0.24204	0.16663	28.5406	176.125	21.6889
67.226	21.7027	40.5622	11.243	0.23606	0.16617	28.5403	176.127	21.6891
67.381	21.7026	40.5625	11.418	0.23618	0.16663	28.5405	176.127	21.689
67.523	21.7027	40.5625	11.587	0.233	0.16678	28.5405	176.128	21.6892
67.641	21.7029	40.5624	11.738	0.22196	0.16648	28.5404	176.129	21.6893
67.727	21.7028	40.5626	11.796	0.22207	0.16037	28.5405	176.129	21.6892
67.796	21.7029	40.5626	11.788	0.21431	0.16052	28.5405	176.13	21.6893
67.851	21.7028	40.5623	11.767	0.22314	0.16106	28.5403	176.13	21.6892
67.938	21.7026	40.5628	11.767	0.22357	0.16052	28.5408	176.13	21.6889
68.043	21.7028	40.5622	11.665	0.22164	0.16571	28.5403	176.131	21.6891
68.173	21.703	40.5618	11.532	0.2193	0.16541	28.5399	176.132	21.6893
68.353	21.7028	40.5621	11.351	0.22196	0.16533	28.5402	176.133	21.6891
68.588	21.7027	40.5623	11.036	0.22266	0.16533	28.5404	176.134	21.6889
68.866	21.7027	40.5622	10.607	0.22405	0.1635	28.5404	176.136	21.6889
69.126	21.7029	40.5618	10.147	0.2297	0.1577	28.54	175.95	21.689
69.349	21.7027	40.562	9.8371	0.23267	0.15801	28.5402	175.951	21.6888
69.522	21.7028	40.562	9.8843	0.22768	0.15839	28.5402	175.952	21.6889
69.671	21.7027	40.5624	10.171	0.20564	0.15808	28.5405	175.952	21.6887
69.745	21.7028	40.5621	10.445	0.19954	0.16762	28.5403	175.953	21.6888
69.776	21.7027	40.5622	10.517	0.18943	0.16724	28.5404	175.953	21.6886
69.832	21.7025	40.5624	10.519	0.18644	0.16716	28.5407	175.953	21.6885
69.881	21.7025	40.5623	10.402	0.18199	0.16762	28.5405	175.953	21.6884
69.98	21.7027	40.5625	10.221	0.184	0.16175	28.5406	175.953	21.6886
70.135	21.7027	40.562	9.9971	0.18531	0.1619	28.5402	175.955	21.6886
70.327	21.7029	40.5621	9.7227	0.18653	0.16144	28.5403	175.956	21.6888
70.543	21.7028	40.562	9.4305	0.17717	0.16175	28.5402	175.957	21.6886
70.785	21.7027	40.5626	9.105	0.18644	0.16152	28.5408	175.958	21.6885
71.007	21.7029	40.5619	8.8234	0.18639	0.1622	28.5402	175.365	21.6886
71.23	21.7031	40.5621	8.6836	0.18545	0.16236	28.5403	175.366	21.6888
71.435	21.7031	40.5622	8.7067	0.17941	0.1622	28.5404	175.367	21.6887
71.564	21.7033	40.562	8.747	0.17508	0.16144	28.5402	175.368	21.6889
71.695	21.7031	40.5626	8.8863	0.15919	0.17891	28.5407	175.368	21.6887
71.775	21.7032	40.5624	8.9878	0.16033	0.17906	28.5405	175.369	21.6887
71.855	21.7033	40.562	9.0022	0.15246	0.17945	28.5402	175.37	21.6889
71.93	21.703	40.5625	8.9607	0.14463	0.17906	28.5407	175.37	21.6885
72.016	21.7032	40.5623	8.8595	0.1432	0.16365	28.5405	175.37	21.6887
72.146	21.7032	40.5622	8.7129	0.14233	0.16434	28.5404	175.371	21.6887
72.32	21.7032	40.5622	8.5292	0.14865	0.16388	28.5405	175.372	21.6886
72.549	21.7032	40.5622	8.255	0.15353	0.16411	28.5405	175.373	21.6887
72.796	21.7032	40.5623	7.9048	0.15307	0.1635	28.5405	175.375	21.6885
73.044	21.7032	40.5618	7.6423	0.15213	0.16396	28.5402	175.377	21.6886
73.248	21.7032	40.5618	7.5585	0.14643	0.16426	28.5401	176.455	21.6885
73.421	21.7032	40.562	7.5652	0.15498	0.16403	28.5403	176.456	21.6884
73.558	21.7031	40.5621	7.7297	0.13363	0.16388	28.5404	176.457	21.6883
73.65	21.7031	40.562	7.8823	0.12564	0.16747	28.5404	176.457	21.6883
73.749	21.703	40.5618	7.9301	0.12252	0.16732	28.5403	176.458	21.6882
73.848	21.7031	40.5619	7.8992	0.12433	0.16732	28.5403	176.459	21.6882
73.972	21.703	40.562	7.8001	0.1198	0.16747	28.5404	176.459	21.6881
74.102	21.7029	40.5622	7.6968	0.12066	0.16777	28.5406	176.46	21.688
74.263	21.703	40.5624	7.5196	0.11559	0.16716	28.5407	176.46	21.6881
74.449	21.7032	40.5624	7.3438	0.11594	0.16732	28.5407	176.462	21.6882
74.647	21.7032	40.5623	7.1696	0.1236	0.16747	28.5406	176.463	21.6882
74.87	21.7033	40.5623	7.067	0.12306	0.16693	28.5406	176.464	21.6883
75.067	21.7033	40.5625	6.9374	0.1185	0.1648	28.5408	176.465	21.6882
75.241	21.7035	40.5623	6.8783	0.11372	0.16503	28.5406	175.782	21.6884
75.408	21.7036	40.5622	6.8783	0.10836	0.16564	28.5405	175.784	21.6884
75.544	21.7037	40.5619	6.9275	0.1035	0.16526	28.5403	175.785	21.6886
75.686	21.7036	40.5623	6.9522	0.10172	0.18112	28.5406	175.785	21.6884
75.792	21.7037	40.5621	6.9683	0.10334	0.18044	28.5404	175.786	21.6885
75.884	21.7038	40.5622	6.9547	0.097157	0.18021	28.5405	175.786	21.6886
75.983	21.7039	40.5619	6.9386	0.099153	0.18097	28.5402	175.787	21.6886
76.101	21.7036	40.5626	6.8649	0.087563	0.17525	28.5408	175.787	21.6883
76.262	21.7037	40.5625	6.7702	0.093447	0.17571	28.5407	175.788	21.6883
76.472	21.7039	40.5622	6.7018	0.093849	0.17586	28.5404	175.79	21.6885
76.714	21.7042	40.5621	6.5031	0.099025	0.17586	28.5403	175.791	21.6887
76.986	21.704	40.5624	6.2053	0.10603	0.17586	28.5406	175.792	21.6885
77.228	21.7043	40.562	5.9826	0.11222	0.16777	28.5402	175.794	21.6888
77.401	21.7039	40.5623	5.9868	0.098326	0.16739	28.5406	175.795	21.6884
77.525	21.7038	40.5626	6.2075	0.096277	0.16777	28.5409	175.841	21.6882
77.58	21.7043	40.5621	6.4202	0.092893	0.16693	28.5403	175.842	21.6887
77.586	21.7042	40.5625	6.5438	0.086019	0.16052	28.5407	175.842	21.6886
77.611	21.7042	40.5622	6.566	0.0813	0.16075	28.5404	175.842	21.6886
77.679	21.7045	40.5619	6.5333	0.080727	0.16091	28.5401	175.843	21.6889
77.828	21.7042	40.5624	6.4248	0.075131	0.16037	28.5406	175.843	21.6886
78.044	21.7042	40.5623	6.3553	0.080813	0.16091	28.5405	175.844	21.6886
78.329	21.7044	40.5625	6.1371	0.086226	0.16434	28.5407	175.846	21.6887
78.62	21.7045	40.5616	5.8485	0.091118	0.1635	28.5399	175.849	21.6887
78.855	21.7044	40.5611	5.5893	0.086138	0.16426	28.5396	175.85	21.6886
79.053	21.7042	40.5615	5.5505	0.086138	0.16449	28.54	175.851	21.6883
79.189	21.7041	40.562	5.6849	0.077217	0.16663	28.5404	175.851	21.6882
79.27	21.7042	40.5616	5.8517	0.074717	0.16648	28.5401	175.852	21.6882
79.332	21.704	40.562	5.9411	0.066977	0.16648	28.5404	176.065	21.688
79.387	21.7041	40.562	5.9485	0.067029	0.16632	28.5404	176.066	21.6881
79.486	21.7043	40.5614	5.902	0.062894	0.16167	28.5399	176.067	21.6883
79.579	21.7042	40.5618	5.8018	0.065672	0.16144	28.5402	176.067	21.6882
79.74	21.704	40.5622	5.7502	0.060268	0.16213	28.5406	176.068	21.688
79.92	21.7042	40.5619	5.6344	0.06575	0.16236	28.5403	176.069	21.6881
80.099	21.7041	40.5619	5.5218	0.057444	0.16182	28.5404	176.07	21.688
80.291	21.704	40.5621	5.4115	0.068796	0.16175	28.5406	176.071	21.6879
80.501	21.7042	40.5619	5.3204	0.061954	0.1619	28.5403	176.072	21.6881
80.693	21.7042	40.5617	5.2355	0.061247	0.16236	28.5402	176.073	21.688
80.873	21.7043	40.5616	5.1973	0.053669	0.16152	28.5402	176.075	21.6881
81.04	21.7043	40.5618	5.1982	0.055229	0.16854	28.5403	176.076	21.688
81.157	21.7043	40.5618	5.2327	0.052434	0.16793	28.5403	176.076	21.688
81.269	21.7043	40.5619	5.274	0.049951	0.16838	28.5404	176.077	21.688
81.362	21.7043	40.5619	5.2986	0.050323	0.16884	28.5404	176.072	21.688
81.448	21.7046	40.5615	5.2957	0.049372	0.17708	28.54	176.073	21.6882
81.553	21.7046	40.5614	5.2533	0.046334	0.17716	28.54	176.074	21.6882
81.702	21.7045	40.5616	5.188	0.050672	0.17639	28.5401	176.075	21.6881
81.894	21.7047	40.5616	5.097	0.049349	0.17617	28.5401	176.076	21.6883
82.073	21.7047	40.5615	4.9673	0.05121	0.17708	28.54	176.077	21.6882
82.271	21.7045	40.5619	4.8332	0.052198	0.17082	28.5404	176.077	21.688
82.488	21.7046	40.5618	4.7203	0.049395	0.1709	28.5403	176.079	21.688
82.68	21.7045	40.5624	4.6556	0.050579	0.1706	28.5408	176.079	21.6879
82.853	21.7048	40.5619	4.6807	0.048474	0.17128	28.5403	176.081	21.6882
82.971	21.7051	40.5617	4.7101	0.043698	0.16938	28.5401	176.082	21.6884
83.076	21.7052	40.5616	4.7593	0.040813	0.16968	28.54	176.083	21.6885
83.163	21.7049	40.562	4.7764	0.038714	0.16976	28.5404	176.083	21.6882
83.255	21.705	40.5618	4.767	0.034233	0.1693	28.5402	176.4	21.6883
83.373	21.7052	40.5617	4.744	0.0424	0.17395	28.5401	176.401	21.6884
83.509	21.7052	40.5615	4.6815	0.038884	0.17525	28.5399	176.402	21.6885
83.72	21.7052	40.5616	4.5935	0.034356	0.17441	28.54	176.403	21.6884
83.949	21.7051	40.5619	4.4373	0.039866	0.17456	28.5403	176.404	21.6882
84.221	21.7052	40.5622	4.2648	0.041007	0.17449	28.5405	176.405	21.6883
84.469	21.7054	40.5616	4.0761	0.044008	0.16464	28.54	176.407	21.6884
84.685	21.7051	40.5622	4.0216	0.037551	0.16403	28.5406	176.407	21.6881
84.858	21.7053	40.5618	4.0835	0.040791	0.16442	28.5402	176.409	21.6883
84.964	21.7055	40.5617	4.2541	0.034684	0.16442	28.5401	176.41	21.6884
85.013	21.7055	40.5615	4.3203	0.028899	0.1693	28.54	176.41	21.6884
85.019	21.7056	40.5613	4.4	0.025631	0.16861	28.5398	176.411	21.6885
85.044	21.7053	40.5617	4.4214	0.021472	0.16915	28.5402	176.41	21.6882
85.118	21.7052	40.5621	4.4024	0.031545	0.16815	28.5405	176.41	21.6881
85.285	21.7052	40.5618	4.3592	0.035673	0.16854	28.5403	176.053	21.688
85.515	21.7055	40.5612	4.232	0.028607	0.1619	28.5397	176.055	21.6883
85.805	21.7055	40.5618	4.0695	0.029525	0.16197	28.5402	176.056	21.6882
86.146	21.7055	40.5615	3.8015	0.030749	0.16205	28.54	176.058	21.6882
86.424	21.7056	40.5615	3.5112	0.039887	0.1619	28.54	176.06	21.6882
86.641	21.7056	40.5617	3.4961	0.042488	0.16861	28.5402	176.061	21.6882
86.802	21.7054	40.5617	3.6651	0.034561	0.16915	28.5403	176.061	21.688
86.895	21.7053	40.5616	3.7926	0.020638	0.16899	28.5402	176.062	21.6879
86.907	21.7054	40.5617	3.9835	0.020277	0.16854	28.5402	176.062	21.6879
86.901	21.7055	40.5619	4.0404	0.0177	0.16022	28.5404	176.062	21.688
86.932	21.7057	40.5617	4.0404	0.021108	0.16022	28.5402	176.062	21.6882
87.012	21.7058	40.5615	4.0093	0.024858	0.16052	28.54	176.063	21.6883
87.167	21.7057	40.5616	3.9315	0.025764	0.16114	28.5401	176.064	21.6881
87.359	21.7057	40.5618	3.8345	0.028257	0.16052	28.5403	175.336	21.6881
87.6	21.7057	40.5616	3.6962	0.019972	0.16052	28.5401	175.337	21.6881
87.866	21.7056	40.5619	3.5616	0.023494	0.16106	28.5404	175.338	21.6879
88.145	21.7057	40.562	3.396	0.02931	0.16091	28.5405	175.34	21.6879
88.398	21.7057	40.5619	3.2544	0.029682	0.16037	28.5404	175.341	21.688
88.64	21.7057	40.5617	3.2152	0.026277	0.16983	28.5403	175.343	21.6879
88.807	21.7061	40.5614	3.2467	0.027715	0.1706	28.5399	175.344	21.6882
88.918	21.7057	40.5616	3.3948	0.022258	0.1706	28.5402	175.345	21.6879
88.974	21.706	40.5619	3.5494	0.0080418	0.16968	28.5404	175.345	21.6881
88.962	21.7058	40.5618	3.6062	0.0047134	0.16594	28.5403	175.345	21.6879
88.962	21.706	40.5614	3.6062	0.0053722	0.16548	28.54	175.345	21.6881
88.993	21.7059	40.562	3.5803	0.0052954	0.16533	28.5404	175.345	21.688
89.085	21.7061	40.5615	3.529	0.0055261	0.16487	28.5401	175.346	21.6882
89.283	21.7062	40.5619	3.4342	0.012974	0.16533	28.5403	175.346	21.6882
89.537	21.7062	40.5617	3.3113	0.0095278	0.16556	28.5402	176.322	21.6882
89.841	21.7062	40.5617	3.1038	0.018741	0.16503	28.5402	176.324	21.6881
90.15	21.7062	40.5615	2.9865	0.019864	0.16571	28.54	176.326	21.6881
90.398	21.7062	40.5617	2.8223	0.026411	0.16533	28.5403	176.327	21.688
90.583	21.7062	40.5613	2.8413	0.020205	0.16518	28.5399	176.329	21.688
90.719	21.7062	40.5619	3.0027	0.0090298	0.16495	28.5404	176.329	21.6879
90.806	21.7062	40.5618	3.1519	0.0036968	0.16548	28.5403	176.33	21.6879
90.849	21.7063	40.5614	3.2187	0.00080523	0.16518	28.54	176.33	21.6881
90.893	21.7064	40.5615	3.2362	0.00084897	0.1622	28.54	176.33	21.6881
90.979	21.7064	40.5615	3.2007	0.0013463	0.16205	28.5401	176.331	21.6881
91.097	21.7063	40.5615	3.1559	0.0032005	0.1622	28.5401	176.332	21.688
91.227	21.7065	40.5614	3.0882	0.0025134	0.16175	28.5399	176.333	21.6882
91.376	21.7062	40.5617	3.0344	0.00080523	0.16152	28.5403	176.333	21.6879
91.555	21.7064	40.5618	3.0087	0.0033055	0.15923	28.5403	176.385	21.688
91.722	21.7066	40.5615	2.9553	0.00087814	0.15999	28.54	176.386	21.6881
91.927	21.7065	40.5616	2.9148	0.003727	0.15877	28.5401	176.387	21.688
92.125	21.7067	40.5616	2.8557	0.00083439	0.15938	28.5401	176.388	21.6881
92.323	21.7066	40.5619	2.8156	0.00081981	0.16579	28.5404	176.389	21.688
92.527	21.7067	40.5621	2.7655	0.00089273	0.16533	28.5405	176.39	21.6881
92.725	21.7068	40.5617	2.7465	0.00083439	0.16518	28.5402	176.391	21.6882
92.892	21.7067	40.5617	2.7485	0.00076151	0.1651	28.5402	176.392	21.6881
93.016	21.7069	40.5613	2.7685	0.00086355	0.1651	28.5399	176.393	21.6882
93.127	21.7068	40.5613	2.7943	0.00081981	0.17105	28.5399	176.394	21.6881
93.189	21.7068	40.5613	2.8192	0.00089273	0.17136	28.5399	176.394	21.6881
93.239	21.7067	40.5613	2.831	0.00080523	0.17082	28.5399	176.395	21.688
93.294	21.7066	40.5617	2.8228	0.00077608	0.17113	28.5403	176.394	21.6878
93.362	21.7067	40.5616	2.809	0.00083439	0.16312	28.5402	176.395	21.6879
93.486	21.7068	40.5612	2.7665	0.00089273	0.16289	28.5398	176.007	21.688
93.66	21.7066	40.5613	2.7148	0.00089273	0.16304	28.54	176.007	21.6877
93.895	21.7063	40.5618	2.6303	0.00084897	0.16266	28.5404	176.008	21.6874
94.167	21.7064	40.5622	2.5225	0.00083439	0.16251	28.5408	176.009	21.6875
94.427	21.7065	40.5617	2.4128	0.00080523	0.16312	28.5404	176.011	21.6875
94.662	21.7066	40.5621	2.3259	0.00083439	0.16335	28.5407	176.012	21.6875
94.873	21.707	40.5621	2.3148	0.00084897	0.16251	28.5405	176.014	21.6879
95.034	21.7072	40.5619	2.3992	0.00080523	0.16327	28.5403	176.015	21.6881
95.139	21.7075	40.5615	2.446	0.00093652	0.16846	28.54	176.016	21.6884
95.182	21.7077	40.5612	2.5188	0.00074694	0.16892	28.5397	176.016	21.6885
95.219	21.7077	40.5616	2.5478	0.00098033	0.16892	28.54	176.016	21.6885
95.262	21.7076	40.5615	2.5506	0.00089273	0.16907	28.5399	176.017	21.6884
95.331	21.7076	40.5613	2.5303	0.00076151	0.1632	28.5398	176.017	21.6884
95.417	21.7079	40.5611	2.4873	0.00083439	0.16274	28.5396	175.979	21.6887
95.572	21.7074	40.5617	2.4496	0.00074694	0.1632	28.5401	175.979	21.6882
95.789	21.7076	40.5615	2.3791	0.00092192	0.16274	28.54	175.981	21.6883
96.042	21.7078	40.5611	2.2754	0.00070326	0.16205	28.5396	175.983	21.6885
96.327	21.7076	40.5616	2.1527	0.00099493	0.16167	28.5401	175.984	21.6882
96.605	21.7076	40.5614	2.0166	0.00089273	0.16205	28.54	175.985	21.6882
96.872	21.7078	40.5617	1.9514	0.00077608	0.1619	28.5401	175.987	21.6883
97.088	21.7078	40.5618	1.9232	0.00098033	0.1619	28.5402	175.988	21.6882
97.268	21.7083	40.5611	1.9942	0.00092192	0.16785	28.5395	175.99	21.6887
97.373	21.7081	40.5611	2.1272	0.00090732	0.16899	28.5396	175.99	21.6885
97.423	21.7081	40.5612	2.2131	0.00086355	0.16876	28.5397	175.99	21.6885
97.435	21.708	40.5617	2.2465	0.00073238	0.16823	28.5401	175.99	21.6884
97.472	21.7081	40.5617	2.2535	0.00077608	0.16419	28.5401	175.99	21.6885
97.528	21.7083	40.5614	2.233	0.00086355	0.16449	28.5398	175.991	21.6887
97.664	21.7083	40.5614	2.1933	0.00081981	0.16442	28.5398	176.219	21.6887
97.893	21.7081	40.5617	2.1261	0.00073238	0.16365	28.5401	176.22	21.6884
98.153	21.7082	40.5618	2.0274	0.00096572	0.1606	28.5402	176.221	21.6884
98.487	21.7083	40.562	1.9119	0.00077608	0.16037	28.5403	176.223	21.6885
98.821	21.7084	40.5618	1.7713	0.00073238	0.15976	28.5402	176.225	21.6885
99.1	21.7087	40.5615	1.5808	0.00086355	0.16075	28.5398	176.227	21.6887
99.292	21.7087	40.5616	1.5908	0.00070326	0.16075	28.54	176.228	21.6887
99.434	21.7088	40.5614	1.7589	0.00077608	0.16533	28.5398	176.229	21.6888
99.477	21.7088	40.5615	1.9356	0.00077608	0.16556	28.5399	176.229	21.6887
99.496	21.7088	40.5617	2.0174	0.00081981	0.16594	28.54	176.229	21.6888
99.564	21.7088	40.5615	2.036	0.00083439	0.16533	28.5398	176.23	21.6887
99.675	21.709	40.5615	2.0192	0.00080523	0.16197	28.5398	176.23	21.689
99.855	21.7088	40.5619	1.9817	0.00090732	0.16167	28.5402	176.231	21.6887
100.121	21.709	40.5616	1.9133	0.00077608	0.16205	28.5399	176.168	21.6889
100.406	21.7087	40.5618	1.8605	0.00087814	0.16258	28.5401	176.17	21.6885
100.66	21.7088	40.5623	1.7898	0.00093652	0.16175	28.5405	176.171	21.6886
100.895	21.7091	40.5621	1.7175	0.00086355	0.16693	28.5403	176.172	21.6888
101.105	21.7093	40.5622	1.6704	0.00083439	0.1667	28.5404	176.173	21.6889
101.26	21.7092	40.5622	1.6991	0.00087814	0.16648	28.5404	176.174	21.6888
101.402	21.7092	40.5622	1.7315	0.00092192	0.16686	28.5404	176.175	21.6888
101.526	21.7093	40.5621	1.7628	0.00083439	0.17433	28.5403	176.176	21.6889
101.65	21.7094	40.5618	1.772	0.00081981	0.17388	28.5401	176.177	21.689
101.786	21.7094	40.562	1.7602	0.00083439	0.17472	28.5402	176.178	21.6889
101.928	21.7095	40.5617	1.746	0.00080523	0.17426	28.5399	176.179	21.689
102.089	21.7096	40.5617	1.7073	0.00083439	0.17678	28.5399	176.18	21.6891
102.269	21.7095	40.5618	1.6679	0.00084897	0.17769	28.5401	176.18	21.6889
102.454	21.7095	40.5611	1.6507	0.00070326	0.177	28.5395	176.182	21.6889
102.659	21.7093	40.5619	1.6165	0.00086355	0.17693	28.5402	176.034	21.6886
102.869	21.7093	40.5619	1.5755	0.00086355	0.17655	28.5402	176.035	21.6886
103.073	21.7096	40.5614	1.5407	0.00071782	0.16663	28.5398	176.036	21.6889
103.284	21.7095	40.5616	1.5154	0.00086355	0.16617	28.5399	176.037	21.6887
103.482	21.7093	40.5618	1.5011	0.00080523	0.1664	28.5401	176.038	21.6885
103.655	21.7095	40.5614	1.4966	0.00095112	0.16663	28.5398	176.04	21.6887
103.804	21.7093	40.5617	1.5143	0.00081981	0.168	28.5401	176.04	21.6884
103.934	21.7092	40.5622	1.5376	0.0006887	0.16762	28.5405	176.041	21.6883
104.057	21.7089	40.5622	1.543	0.00081981	0.16716	28.5406	176.041	21.688
104.156	21.709	40.5622	1.5433	0.00092192	0.16777	28.5406	176.042	21.6881
104.292	21.7091	40.5622	1.5362	0.00080523	0.17472	28.5406	176.042	21.6881
104.46	21.709	40.5624	1.514	0.00080523	0.17464	28.5407	176.043	21.688
104.651	21.7089	40.5622	1.4698	0.00084897	0.17441	28.5407	176.044	21.6879
104.868	21.7093	40.5621	1.4225	0.00093652	0.17479	28.5405	175.798	21.6882
105.091	21.7093	40.5625	1.3857	0.00076151	0.17403	28.5408	175.799	21.6881
105.295	21.7094	40.5626	1.3587	0.00084897	0.15961	28.5409	175.8	21.6882
105.481	21.7096	40.5626	1.3498	0.00087814	0.15946	28.5408	175.801	21.6884
105.636	21.7095	40.563	1.3577	0.00070326	0.15892	28.5411	175.801	21.6883
105.759	21.7098	40.563	1.3841	0.00080523	0.15908	28.5411	175.802	21.6886
105.908	21.7099	40.5629	1.3852	0.00096572	0.17227	28.541	175.803	21.6886
106.044	21.7103	40.5627	1.3854	0.00083439	0.17205	28.5407	175.804	21.689
106.217	21.7105	40.5618	1.3792	0.00084897	0.17205	28.54	175.806	21.6891
106.409	21.7103	40.5617	1.3556	0.00083439	0.17205	28.54	175.807	21.6889
106.576	21.7103	40.562	1.3397	0.00077608	0.16388	28.5402	175.808	21.6889
106.762	21.7102	40.5621	1.3195	0.0006887	0.16442	28.5403	175.809	21.6887
106.923	21.7103	40.562	1.3182	0.00081981	0.16403	28.5402	175.81	21.6887
107.059	21.7104	40.562	1.3163	0.00073238	0.16396	28.5402	175.811	21.6889
107.208	21.7102	40.5622	1.3259	0.00079065	0.16403	28.5404	175.963	21.6886
107.356	21.7103	40.5622	1.3232	0.00087814	0.16419	28.5405	175.963	21.6887
107.536	21.7102	40.5631	1.314	0.00087814	0.16434	28.5411	175.963	21.6885
107.721	21.7105	40.563	1.283	0.00074694	0.16403	28.5409	175.965	21.6888
107.944	21.7106	40.5628	1.2465	0.00081981	0.16464	28.5408	175.966	21.6889
108.161	21.7107	40.5629	1.2258	0.0006887	0.16945	28.5409	175.967	21.6889
108.39	21.7108	40.5629	1.1958	0.00086355	0.16976	28.5409	175.969	21.6889
108.575	21.7111	40.5621	1.1807	0.00080523	0.16945	28.5402	175.971	21.6892
108.705	21.7109	40.5624	1.2111	0.00083439	0.17014	28.5405	175.971	21.6891
108.798	21.7108	40.5625	1.2454	0.00073238	0.16983	28.5405	175.971	21.689
108.873	21.7111	40.5622	1.2653	0.00086355	0.16327	28.5403	175.972	21.6892
108.947	21.711	40.5623	1.2734	0.00083439	0.1635	28.5403	175.972	21.6891
109.077	21.711	40.5627	1.2617	0.0006887	0.1632	28.5407	175.973	21.6891
109.225	21.711	40.5629	1.2449	0.00086355	0.16289	28.5408	175.944	21.689
109.448	21.7111	40.563	1.2274	0.00081981	0.16358	28.5409	175.945	21.6891
109.671	21.7113	40.563	1.1832	0.00074694	0.16312	28.5409	175.946	21.6892
109.919	21.7113	40.5631	1.1608	0.00073238	0.16289	28.5409	175.948	21.6892
110.16	21.7115	40.5629	1.1126	0.00077608	0.1632	28.5407	175.949	21.6893
110.383	21.7113	40.5629	1.0824	0.00077608	0.1632	28.5408	175.951	21.6891
110.569	21.7113	40.5626	1.0795	0.00092192	0.16258	28.5406	175.952	21.6891
110.711	21.7116	40.5623	1.1027	0.00095112	0.16327	28.5403	175.953	21.6893
110.816	21.7116	40.5623	1.1359	0.00095112	0.16342	28.5403	175.954	21.6893
110.884	21.7113	40.5627	1.1689	0.00090732	0.16312	28.5407	175.954	21.689
110.928	21.7113	40.5625	1.1781	0.00089273	0.16533	28.5405	175.954	21.689
110.99	21.7113	40.5627	1.1845	0.00096572	0.16518	28.5407	175.954	21.689
111.095	21.7113	40.5627	1.1723	0.00089273	0.16503	28.5407	175.955	21.689
111.262	21.7113	40.5628	1.1498	0.00087814	0.16609	28.5408	175.956	21.689
111.479	21.7115	40.5633	1.1291	0.00081981	0.15862	28.5411	175.947	21.6891
111.732	21.7117	40.5632	1.1069	0.00073238	0.15808	28.541	175.948	21.6892
111.999	21.7118	40.5632	1.0446	0.00076151	0.15778	28.541	175.95	21.6892
112.258	21.7118	40.5632	0.995	0.00092192	0.15839	28.541	175.952	21.6893
112.5	21.7121	40.5637	0.97626	0.00099493	0.16129	28.5414	175.952	21.6895
112.655	21.712	40.5636	0.99481	0.00071782	0.16159	28.5413	175.953	21.6893
112.754	21.7123	40.5632	1.0482	0.00083439	0.16144	28.5409	175.954	21.6897
112.803	21.7124	40.5632	1.0852	0.00074694	0.16205	28.5409	175.955	21.6897
112.822	21.7125	40.5632	1.1122	0.001068	0.1619	28.5409	175.955	21.6898
112.853	21.7125	40.5631	1.104	0.00074694	0.15976	28.5408	175.955	21.6898
112.939	21.7128	40.5626	1.0935	0.00084897	0.15946	28.5403	175.956	21.69
113.082	21.7127	40.563	1.0898	0.0010242	0.15915	28.5406	175.957	21.6899
113.298	21.7126	40.5631	1.0552	0.00070326	0.15915	28.5408	176.067	21.6898
113.552	21.7125	40.5629	1.0272	0.0006887	0.15595	28.5407	176.069	21.6897
113.818	21.7126	40.5631	0.98191	0.00096572	0.15541	28.5408	176.07	21.6897
114.053	21.7127	40.5637	0.93414	0.00090732	0.15557	28.5412	176.071	21.6897
114.264	21.7129	40.5631	0.92231	0.00086355	0.15579	28.5408	176.072	21.6899
114.437	21.7128	40.5634	0.93902	0.00071782	0.17105	28.541	176.073	21.6898
114.542	21.7127	40.5636	0.97551	0.00092192	0.17105	28.5412	176.073	21.6896
114.61	21.7129	40.5629	1.0069	0.00080523	0.17128	28.5406	176.075	21.6899
114.654	21.7129	40.563	1.0185	0.00095112	0.17105	28.5407	176.075	21.6899
114.697	21.7131	40.563	1.0185	0.00089273	0.17144	28.5407	175.175	21.69
114.796	21.713	40.5631	1.0119	0.00073238	0.15702	28.5408	175.176	21.6899
114.957	21.7129	40.5633	1.0029	0.00086355	0.15671	28.541	175.176	21.6898
115.136	21.7129	40.5633	0.98436	0.00089273	0.15686	28.541	175.177	21.6898
115.403	21.7129	40.5632	0.95692	0.00076151	0.15724	28.5409	175.179	21.6897
115.675	21.713	40.5635	0.90675	0.00090732	0.15679	28.5411	175.18	21.6897
115.935	21.7131	40.5633	0.85582	0.00089273	0.15694	28.541	175.182	21.6898
116.164	21.7132	40.5627	0.84144	0.00081981	0.15633	28.5405	175.184	21.6898
116.325	21.7133	40.5635	0.86183	0.00080523	0.15717	28.5411	175.184	21.6899
116.406	21.7133	40.5634	0.91238	0.0006887	0.15648	28.541	175.184	21.6899
116.443	21.7134	40.5636	0.94047	0.00089273	0.16175	28.5411	175.184	21.69
116.461	21.7134	40.5633	0.94501	0.00089273	0.16121	28.5409	175.185	21.69
116.517	21.7135	40.5632	0.95049	0.00087814	0.16205	28.5408	175.185	21.6901
116.622	21.7136	40.5633	0.9318	0.00093652	0.16205	28.5409	175.186	21.6901
116.808	21.7136	40.563	0.92553	0.00080523	0.16075	28.5406	175.849	21.6901
117.055	21.7134	40.5636	0.89576	0.00061595	0.16075	28.5412	175.85	21.6899
117.359	21.7136	40.5634	0.86552	0.00080523	0.16052	28.5409	175.852	21.69
117.625	21.7137	40.5634	0.81573	0.00074694	0.16037	28.541	175.854	21.69
117.885	21.7138	40.5627	0.77964	0.00089273	0.16579	28.5404	175.856	21.69
118.095	21.7138	40.5634	0.76868	0.00087814	0.16518	28.541	175.856	21.69
118.256	21.7137	40.5634	0.78841	0.00074694	0.16548	28.541	175.857	21.6899
118.355	21.7138	40.5635	0.83507	0.00093652	0.16495	28.541	175.858	21.69
118.392	21.7138	40.5632	0.85648	0.00073238	0.16541	28.5408	175.858	21.69
118.423	21.7138	40.5633	0.85899	0.00083439	0.16747	28.5409	175.858	21.6899
118.485	21.7138	40.5632	0.85548	0.00096572	0.16777	28.5408	175.859	21.69
118.584	21.7138	40.5635	0.85183	0.00077608	0.16663	28.541	175.859	21.6899
118.764	21.7138	40.5634	0.83784	0.00083439	0.16716	28.5409	175.86	21.6899
118.993	21.714	40.5635	0.81112	0.00083439	0.15549	28.541	176.048	21.6901
119.253	21.714	40.5635	0.7708	0.00074694	0.15587	28.541	176.05	21.69
119.525	21.7142	40.5632	0.72493	0.00086355	0.15511	28.5407	176.052	21.6901
119.773	21.7143	40.5623	0.6959	0.00095112	0.15526	28.5401	176.054	21.6902
119.977	21.714	40.5632	0.69825	0.00077608	0.16068	28.5408	176.054	21.6899
120.144	21.7138	40.5623	0.71424	0.00099493	0.1603	28.5402	176.056	21.6897
120.268	21.7138	40.5623	0.74336	0.00080523	0.16091	28.5403	176.056	21.6896
120.361	21.7135	40.5628	0.75533	0.00079065	0.15999	28.5407	176.056	21.6893
120.466	21.7137	40.5626	0.76944	0.00090732	0.16052	28.5405	176.057	21.6894
120.565	21.7133	40.5631	0.7613	0.00079065	0.15923	28.541	176.057	21.6891
120.707	21.7134	40.563	0.7534	0.00092192	0.15938	28.5409	176.058	21.6891
120.856	21.7134	40.563	0.74351	0.00090732	0.15976	28.5409	176.059	21.6891
121.023	21.7133	40.5627	0.7304	0.00081981	0.15938	28.5407	176.06	21.689
121.196	21.7138	40.563	0.70677	0.00081981	0.15923	28.5408	176.061	21.6894
121.407	21.7134	40.5634	0.69176	0.00089273	0.15946	28.5412	175.822	21.689
121.623	21.7136	40.5635	0.6699	0.00093652	0.15999	28.5413	175.823	21.6891
121.846	21.7138	40.5629	0.64878	0.00083439	0.15908	28.5408	175.825	21.6892
122.056	21.7139	40.5628	0.63601	0.00086355	0.19463	28.5407	175.826	21.6894
122.217	21.7137	40.5626	0.64761	0.00080523	0.19478	28.5406	175.827	21.6891
122.335	21.7135	40.5631	0.65966	0.00081981	0.19471	28.541	175.827	21.6889
122.428	21.7136	40.5629	0.67352	0.00089273	0.19478	28.5408	175.828	21.689
122.496	21.7137	40.5623	0.67568	0.00096572	0.19463	28.5404	175.829	21.689
122.582	21.7134	40.563	0.68014	0.00079065	0.16556	28.541	175.829	21.6888
122.719	21.7137	40.5518	0.68272	0.00089273	0.16548	28.5324	175.841	21.689
122.886	21.7135	40.5625	0.66683	0.00084897	0.16503	28.5406	175.831	21.6888
123.127	21.7135	40.563	0.6471	0.00077608	0.16526	28.541	175.832	21.6887
123.356	21.7136	40.564	0.62838	0.00092192	0.16258	28.5418	175.832	21.6888
123.579	21.7138	40.5638	0.6001	0.00089273	0.16228	28.5416	175.719	21.6889
123.783	21.7143	40.5633	0.59683	0.00080523	0.16266	28.5411	175.72	21.6894
123.963	21.7143	40.5635	0.5896	0.00076151	0.16297	28.5412	175.721	21.6894
124.08	21.7146	40.5633	0.61064	0.00077608	0.16304	28.541	175.722	21.6896
124.161	21.7147	40.5633	0.62221	0.00077608	0.16617	28.541	175.723	21.6897
124.241	21.7147	40.5631	0.62623	0.00087814	0.16625	28.5408	175.723	21.6897
124.34	21.7147	40.563	0.62712	0.00077608	0.16693	28.5408	175.724	21.6897
124.47	21.7148	40.5627	0.62146	0.00090732	0.16632	28.5405	175.725	21.6897
124.65	21.7147	40.5624	0.61708	0.00089273	0.16716	28.5403	175.726	21.6896
124.854	21.7144	40.5624	0.59465	0.00086355	0.16777	28.5404	175.727	21.6893
125.052	21.7141	40.5628	0.57856	0.00086355	0.16739	28.5408	175.728	21.6889
125.244	21.7143	40.5627	0.57165	0.00086355	0.16732	28.5407	175.729	21.6891
125.411	21.7141	40.5632	0.56434	0.00080523	0.16136	28.5411	175.73	21.6889
125.566	21.7144	40.5632	0.56308	0.00080523	0.16175	28.541	175.731	21.6892
125.696	21.7144	40.5636	0.56944	0.00096572	0.1619	28.5414	176.49	21.6891
125.813	21.7147	40.5637	0.56285	0.00089273	0.16251	28.5414	176.491	21.6894
125.937	21.7151	40.5626	0.57468	0.00071782	0.16152	28.5404	176.493	21.6898
126.086	21.7148	40.5627	0.57048	0.00083439	0.17205	28.5406	176.493	21.6895
126.253	21.7149	40.5619	0.56273	0.00092192	0.17212	28.5399	176.495	21.6895
126.426	21.7144	40.5619	0.54986	0.00086355	0.17212	28.5401	176.496	21.689
126.599	21.7141	40.5618	0.54526	0.00077608	0.17273	28.5401	176.497	21.6886
126.767	21.7139	40.5628	0.53902	0.00089273	0.16693	28.541	176.497	21.6884
126.934	21.7138	40.5627	0.5378	0.00073238	0.16724	28.5409	176.498	21.6882
127.089	21.7137	40.5624	0.53339	0.00083439	0.16762	28.5407	176.499	21.6881
127.219	21.7138	40.5624	0.54124	0.00083439	0.16693	28.5407	176.5	21.6882
127.361	21.7136	40.5624	0.53427	0.00096572	0.1696	28.5407	176.5	21.688
127.479	21.7136	40.5624	0.53054	0.00079065	0.1696	28.5408	176.501	21.6879
127.627	21.7136	40.5617	0.53405	0.00073238	0.17044	28.5403	175.738	21.6879
127.769	21.7134	40.5622	0.51809	0.00084897	0.16945	28.5407	175.738	21.6877
127.899	21.7134	40.5633	0.51393	0.00089273	0.16892	28.5416	175.738	21.6877
128.042	21.7133	40.564	0.51361	0.00083439	0.17517	28.5421	175.738	21.6876
128.203	21.7138	40.5634	0.50884	0.00096572	0.17449	28.5415	175.739	21.688
128.376	21.7142	40.563	0.49807	0.00083439	0.17456	28.5412	175.741	21.6883
128.562	21.7143	40.5631	0.49662	0.00073238	0.17456	28.5412	175.742	21.6884
128.729	21.7144	40.5629	0.4883	0.00077608	0.16655	28.541	175.743	21.6885
128.902	21.7143	40.5629	0.48759	0.00086355	0.16556	28.5411	175.744	21.6883
129.038	21.7143	40.5632	0.48222	0.00070326	0.16617	28.5413	175.744	21.6883
129.199	21.7143	40.563	0.4881	0.00086355	0.16587	28.5411	175.745	21.6883
129.348	21.7143	40.5631	0.48606	0.00089273	0.16709	28.5412	175.746	21.6882
129.49	21.7148	40.563	0.49014	0.00086355	0.16632	28.541	175.747	21.6888
129.639	21.7145	40.563	0.4784	0.00071782	0.16693	28.5411	175.748	21.6884
129.775	21.7145	40.5626	0.4794	0.00089273	0.16663	28.5408	175.7	21.6884
129.936	21.7147	40.5627	0.46758	0.00079065	0.16716	28.5408	175.701	21.6885
130.084	21.7148	40.5628	0.4622	0.00071782	0.1722	28.5409	175.702	21.6886
130.208	21.7147	40.5629	0.46249	0.00086355	0.17205	28.541	175.702	21.6885
130.35	21.7148	40.5626	0.46611	0.00089273	0.17205	28.5408	175.703	21.6886
130.505	21.7147	40.563	0.46065	0.00087814	0.17243	28.5411	175.704	21.6884
130.635	21.7147	40.5632	0.46006	0.00084897	0.16152	28.5413	175.704	21.6884
130.759	21.7149	40.5625	0.45919	0.00074694	0.16228	28.5406	175.706	21.6886
130.895	21.7147	40.5631	0.46279	0.00083439	0.16106	28.5412	175.706	21.6883
131.013	21.7148	40.563	0.46074	0.00086355	0.16205	28.5411	175.707	21.6884
131.18	21.7148	40.5629	0.46454	0.00074694	0.16236	28.541	175.708	21.6884
131.353	21.7148	40.5628	0.45543	0.00080523	0.16266	28.5409	175.709	21.6884
131.545	21.7148	40.5622	0.45102	0.00096572	0.1635	28.5406	175.71	21.6883
131.762	21.7146	40.5629	0.4383	0.00070326	0.16335	28.5411	175.77	21.6881
131.948	21.7148	40.5629	0.42089	0.00074694	0.16258	28.5411	175.772	21.6882
132.121	21.7147	40.5639	0.4132	0.00079065	0.1622	28.5419	175.771	21.6881
132.239	21.7151	40.5632	0.43274	0.00083439	0.16152	28.5413	175.773	21.6885
132.313	21.7152	40.5631	0.43653	0.00077608	0.1619	28.5411	175.774	21.6885
132.375	21.7153	40.5632	0.45121	0.00074694	0.1619	28.5412	175.774	21.6887
132.449	21.7154	40.5628	0.45112	0.00077608	0.16159	28.5408	175.775	21.6888
132.579	21.7153	40.5629	0.44561	0.00076151	0.16152	28.5409	175.775	21.6887
132.74	21.7153	40.5638	0.43255	0.00071782	0.16205	28.5416	175.775	21.6886
132.95	21.7156	40.5633	0.43932	0.00080523	0.16213	28.5412	175.777	21.6888
133.167	21.7157	40.5631	0.41865	0.00079065	0.16129	28.541	175.778	21.6889
133.402	21.7155	40.5637	0.40024	0.00089273	0.1593	28.5415	175.779	21.6887
133.619	21.7158	40.5627	0.39405	0.00079065	0.1593	28.5407	175.781	21.689
133.792	21.7157	40.5629	0.39594	0.00079065	0.159	28.5409	175.782	21.6888
133.953	21.7157	40.563	0.40484	0.00086355	0.159	28.541	176.028	21.6887
134.064	21.7157	40.563	0.40467	0.00081981	0.16991	28.541	176.028	21.6887
134.139	21.7158	40.5628	0.41954	0.00089273	0.16945	28.5409	176.029	21.6888
134.225	21.7157	40.563	0.42161	0.00089273	0.1696	28.541	176.029	21.6887
134.331	21.7157	40.5629	0.42815	0.00080523	0.16999	28.5409	176.03	21.6886
134.479	21.7158	40.5628	0.41847	0.00089273	0.16861	28.5408	176.031	21.6887
134.652	21.7157	40.5632	0.40301	0.00083439	0.16846	28.5412	176.031	21.6886
134.875	21.7156	40.5633	0.39286	0.00084897	0.16907	28.5413	176.033	21.6884
135.117	21.7157	40.5628	0.38258	0.00090732	0.16907	28.5409	176.035	21.6885
135.333	21.7156	40.5632	0.37456	0.00087814	0.16846	28.5412	176.035	21.6884
135.55	21.7157	40.5624	0.35949	0.00093652	0.16289	28.5406	176.037	21.6884
135.723	21.7155	40.5627	0.37154	0.00073238	0.16236	28.5409	176.038	21.6882
135.878	21.7154	40.5631	0.3776	0.00086355	0.16312	28.5413	176.038	21.6881
136.02	21.7154	40.5629	0.37818	0.00090732	0.16258	28.5411	175.571	21.6881
136.175	21.7155	40.5631	0.37637	0.00064504	0.1767	28.5413	175.572	21.6881
136.311	21.7155	40.5635	0.37317	0.00077608	0.17662	28.5416	175.572	21.6881
136.46	21.7158	40.5633	0.37342	0.00089273	0.177	28.5414	175.573	21.6883
136.621	21.7159	40.5635	0.37333	0.00093652	0.17746	28.5415	175.574	21.6884
136.782	21.7162	40.5639	0.36741	0.00096572	0.168	28.5417	175.574	21.6886
136.961	21.7165	40.5633	0.36203	0.00080523	0.16793	28.5412	175.576	21.6889
137.147	21.7166	40.5633	0.3503	0.00079065	0.16732	28.5412	175.577	21.689
137.37	21.7164	40.5635	0.34551	0.00083439	0.16716	28.5413	175.578	21.6888
137.605	21.7164	40.5643	0.33956	0.00077608	0.16762	28.542	175.579	21.6887
137.815	21.7168	40.5639	0.33123	0.00070326	0.16434	28.5416	175.58	21.6891
138.026	21.717	40.5639	0.32908	0.00083439	0.16495	28.5415	175.582	21.6892
138.206	21.7174	40.5631	0.32664	0.00077608	0.16434	28.5408	175.584	21.6895
138.348	21.7174	40.5634	0.32885	0.00089273	0.16396	28.5411	175.584	21.6895
138.441	21.7174	40.563	0.33971	0.00070326	0.16419	28.5408	175.76	21.6895
138.558	21.7173	40.5632	0.33571	0.00086355	0.16419	28.541	175.761	21.6894
138.707	21.7172	40.5633	0.33086	0.00054327	0.16403	28.5411	175.761	21.6893
138.893	21.7173	40.5631	0.33287	0.00086355	0.1648	28.5409	175.763	21.6893
139.103	21.717	40.5635	0.31633	0.00098033	0.16548	28.5413	175.763	21.689
139.357	21.7171	40.5636	0.30711	0.00077608	0.1651	28.5414	175.765	21.689
139.598	21.7171	40.5628	0.30044	0.00095112	0.16587	28.5407	175.767	21.689
139.802	21.7167	40.5622	0.29239	0.00092192	0.16548	28.5405	175.768	21.6885
139.97	21.7166	40.5626	0.30085	0.00083439	0.16533	28.5408	175.769	21.6884
140.112	21.7158	40.5632	0.30908	0.00073238	0.16022	28.5415	175.769	21.6876
140.23	21.7159	40.5631	0.31212	0.00080523	0.1606	28.5414	175.77	21.6877
140.397	21.7158	40.5636	0.30831	0.00093652	0.16052	28.5418	175.77	21.6876
140.582	21.7159	40.5632	0.30725	0.00080523	0.16037	28.5415	175.772	21.6876
140.768	21.716	40.5627	0.29886	0.00073238	0.17174	28.5411	175.603	21.6877
140.954	21.716	40.5628	0.28829	0.00090732	0.17128	28.5411	175.604	21.6876
141.133	21.716	40.5629	0.28128	0.00073238	0.17113	28.5412	175.605	21.6876
141.313	21.716	40.5631	0.27465	0.00080523	0.1706	28.5414	175.606	21.6876
141.48	21.716	40.5628	0.2788	0.00067415	0.17075	28.5412	175.607	21.6875
141.672	21.7161	40.5624	0.2861	0.00081981	0.16838	28.5409	175.609	21.6876
141.889	21.7158	40.5628	0.27004	0.00083439	0.16876	28.5412	175.61	21.6873
142.124	21.7157	40.5631	0.267	0.00080523	0.16953	28.5416	175.611	21.6871
142.359	21.7158	40.5631	0.25032	0.00096572	0.16892	28.5415	175.612	21.6872
142.594	21.7158	40.5635	0.24738	0.00077608	0.17174	28.5419	175.613	21.6871
142.774	21.7159	40.5631	0.24106	0.00083439	0.17258	28.5415	175.614	21.6872
142.898	21.7158	40.5632	0.25449	0.00084897	0.17266	28.5416	175.615	21.6871
142.978	21.7159	40.5633	0.26001	0.00080523	0.17197	28.5417	175.615	21.6871
143.052	21.716	40.5632	0.26543	0.00087814	0.15465	28.5416	175.616	21.6872
143.158	21.716	40.5634	0.26574	0.00099493	0.1545	28.5417	175.333	21.6872
143.343	21.7162	40.5634	0.27266	0.00077608	0.15419	28.5417	175.334	21.6873
143.579	21.7162	40.5644	0.2615	0.00080523	0.15465	28.5425	175.334	21.6873
143.863	21.7163	40.5646	0.24673	0.00080523	0.1545	28.5426	175.336	21.6874
144.167	21.7167	40.5642	0.22788	0.00079065	0.16846	28.5422	175.338	21.6877
144.439	21.7168	40.5645	0.21344	0.00098033	0.16846	28.5424	175.339	21.6877
144.668	21.7169	40.5643	0.20838	0.00084897	0.16884	28.5423	175.341	21.6878
144.878	21.7168	40.5665	0.20691	0.00083439	0.16831	28.544	175.34	21.6877
145.027	21.7177	40.5673	0.21754	0.0010095	0.16533	28.5444	175.34	21.6885
145.132	21.7185	40.5663	0.23042	0.00070326	0.16548	28.5434	175.342	21.6893
145.231	21.7189	40.5658	0.23607	0.00077608	0.1648	28.5429	175.343	21.6897
145.336	21.7192	40.5654	0.2336	0.00083439	0.1651	28.5425	175.344	21.6899
145.479	21.719	40.5652	0.23395	0.00077608	0.16274	28.5424	175.345	21.6897
145.652	21.719	40.5648	0.2307	0.00074694	0.16304	28.5421	176.395	21.6897
145.875	21.7189	40.5644	0.22486	0.00079065	0.16236	28.5418	176.397	21.6896
146.098	21.7187	40.5634	0.21013	0.00083439	0.16274	28.5411	176.399	21.6893
146.358	21.7185	40.5641	0.20212	0.0010095	0.1635	28.5417	176.4	21.6891
146.618	21.7182	40.5642	0.19092	0.00089273	0.17037	28.5419	176.401	21.6887
146.859	21.7182	40.5649	0.18639	0.00074694	0.1706	28.5425	176.402	21.6886
147.107	21.7181	40.5653	0.17462	0.00081981	0.16976	28.5429	176.403	21.6885
147.292	21.718	40.5664	0.18246	0.0010095	0.17021	28.5437	176.403	21.6884
147.435	21.7188	40.5657	0.18371	0.00064504	0.16564	28.543	176.405	21.6891
147.565	21.7189	40.5652	0.19043	0.00077608	0.16533	28.5426	176.406	21.6892
147.664	21.719	40.5651	0.20063	0.00070326	0.16533	28.5424	176.407	21.6893
147.781	21.7189	40.5651	0.20316	0.00093652	0.16533	28.5425	176.407	21.6892
147.942	21.7189	40.5653	0.19619	0.00086355	0.16426	28.5427	176.408	21.6891
148.147	21.7189	40.5653	0.1969	0.00083439	0.16434	28.5427	176.409	21.689
148.388	21.7187	40.5654	0.18771	0.00089273	0.16419	28.5428	175.656	21.6888
148.642	21.719	40.5665	0.17308	0.0006887	0.16365	28.5436	175.656	21.6891
148.865	21.7194	40.5669	0.1703	0.00093652	0.16434	28.5438	175.657	21.6894
149.044	21.7198	40.5691	0.16623	0.00095112	0.16815	28.5454	175.656	21.6898
149.217	21.7207	40.5686	0.16759	0.00077608	0.16899	28.5448	175.658	21.6906
149.378	21.7214	40.5678	0.16823	0.00077608	0.16892	28.5439	175.66	21.6913
149.552	21.7217	40.5676	0.16919	0.00077608	0.16846	28.5437	175.661	21.6916
149.768	21.7219	40.5669	0.16058	0.00083439	0.16907	28.5431	175.663	21.6917
149.979	21.7219	40.5662	0.15868	0.00073238	0.16861	28.5426	175.665	21.6917
150.177	21.7216	40.5655	0.15195	0.00092192	0.16892	28.5421	175.667	21.6914
150.35	21.7213	40.5653	0.1574	0.0006887	0.16892	28.5421	175.668	21.691
150.462	21.721	40.5652	0.14977	0.00077608	0.16846	28.5421	175.668	21.6907
150.548	21.7204	40.5658	0.15974	0.00080523	0.16533	28.5427	175.668	21.6901
150.672	21.7205	40.568	0.15367	0.00076151	0.16518	28.5444	175.376	21.6902
150.858	21.7212	40.5686	0.15784	0.00073238	0.16526	28.5447	175.376	21.6908
151.087	21.7218	40.5692	0.1544	0.00089273	0.16571	28.545	175.377	21.6913
151.365	21.7227	40.5706	0.14188	0.00081981	0.16442	28.5458	175.377	21.6922
151.681	21.7236	40.5698	0.12162	0.00073238	0.16365	28.5449	175.38	21.6931
151.916	21.7244	40.5714	0.12042	0.00089273	0.16365	28.5459	175.38	21.6939
152.102	21.7251	40.5722	0.11421	0.0010242	0.16411	28.5464	175.381	21.6945
152.226	21.7261	40.5712	0.1243	0.00083439	0.15694	28.5453	175.383	21.6955
152.263	21.7266	40.5705	0.13011	0.00086355	0.15625	28.5446	175.384	21.696
152.313	21.7268	40.5695	0.13809	0.00086355	0.15679	28.5439	175.385	21.6961
152.387	21.7268	40.5687	0.14598	0.00086355	0.15717	28.5433	175.386	21.6961
152.542	21.7265	40.5679	0.14473	0.00073238	0.1564	28.5428	175.388	21.6957
152.783	21.7263	40.5695	0.13464	0.00081981	0.15793	28.5441	175.388	21.6955
153.074	21.726	40.5703	0.12906	0.00079065	0.15824	28.5447	175.388	21.6951
153.359	21.7262	40.5655	0.1169	0.00080523	0.15747	28.541	175.505	21.6953
153.625	21.7255	40.5605	0.10525	0.00080523	0.15816	28.5375	175.512	21.6945
153.817	21.7234	40.564	0.10301	0.00087814	0.15808	28.5407	175.508	21.6925
153.978	21.722	40.5636	0.10601	0.00083439	0.15808	28.5408	175.509	21.691
154.089	21.7213	40.5665	0.11632	0.00083439	0.15824	28.5432	175.507	21.6902
154.176	21.7213	40.5662	0.11621	0.00083439	0.15763	28.543	175.507	21.6902
154.256	21.7214	40.5663	0.12342	0.00074694	0.15602	28.5431	175.508	21.6903
154.393	21.7214	40.5661	0.11356	0.00099493	0.1561	28.5429	175.509	21.6903
154.535	21.7214	40.5661	0.11023	0.00089273	0.15526	28.5429	175.51	21.6903
154.708	21.7215	40.5651	0.11051	0.00086355	0.15564	28.5421	175.512	21.6904
154.919	21.7212	40.5675	0.10646	0.00089273	0.1561	28.5441	175.51	21.69
155.129	21.7215	40.5671	0.10059	0.00099493	0.15473	28.5437	175.512	21.6903
155.327	21.7218	40.5671	0.098473	0.00073238	0.15572	28.5436	175.513	21.6905
155.55	21.722	40.5668	0.095815	0.00089273	0.15564	28.5433	175.516	21.6907
155.761	21.7223	40.5664	0.08462	0.00086355	0.1561	28.543	175.517	21.6909
155.94	21.7222	40.5692	0.092708	0.00071782	0.16205	28.5452	175.515	21.6908
156.138	21.7229	40.5696	0.085521	0.00093652	0.16258	28.5453	175.516	21.6915
156.281	21.7238	40.5676	0.091158	0.00098033	0.16175	28.5435	175.519	21.6923
156.404	21.7239	40.5663	0.090291	0.00080523	0.16152	28.5425	175.522	21.6924
156.51	21.7237	40.5666	0.094435	0.0010826	0.16693	28.5427	175.522	21.6922
156.602	21.7235	40.5667	0.094861	0.00090732	0.16655	28.5429	175.522	21.692
156.732	21.7234	40.5663	0.093228	0.00086355	0.16655	28.5427	175.523	21.6918
156.899	21.7232	40.5654	0.08493	0.00083439	0.16709	28.542	175.525	21.6916
157.116	21.7229	40.5666	0.091254	0.00077608	0.16693	28.543	175.525	21.6913
157.327	21.723	40.5691	0.081698	0.00080523	0.16091	28.5449	175.524	21.6913
157.543	21.7235	40.5653	0.08326	0.00083439	0.16068	28.5419	175.529	21.6918
157.747	21.7234	40.5654	0.074208	0.00076151	0.16121	28.542	175.53	21.6917
157.927	21.7233	40.5677	0.072409	0.00090732	0.16052	28.5438	175.87	21.6915
158.082	21.7234	40.564	0.074033	0.00089273	0.16297	28.5409	175.875	21.6916
158.23	21.723	40.5628	0.079245	0.0010534	0.16281	28.5401	175.877	21.6912
158.391	21.7223	40.5631	0.073975	0.00077608	0.16243	28.5406	175.877	21.6904
158.558	21.7214	40.5649	0.075792	0.00092192	0.1619	28.5422	175.876	21.6895
158.713	21.7213	40.5647	0.066819	0.00099493	0.16258	28.5421	175.877	21.6893
158.849	21.7214	40.5641	0.076087	0.00087814	0.1696	28.5417	175.879	21.6894
158.986	21.7211	40.5647	0.072466	0.00089273	0.16991	28.5422	175.879	21.6891
159.103	21.7211	40.565	0.073655	0.00070326	0.17006	28.5424	175.879	21.6891
159.233	21.7212	40.5651	0.072958	0.00084897	0.16938	28.5425	175.88	21.6891
159.394	21.7212	40.5656	0.06836	0.00073238	0.16213	28.5429	175.88	21.6891
159.586	21.7214	40.5653	0.068388	0.00086355	0.16205	28.5426	175.881	21.6893
159.784	21.7215	40.5654	0.073103	0.00086355	0.1619	28.5426	175.882	21.6893
159.982	21.7216	40.5659	0.06915	0.00073238	0.16175	28.5431	175.613	21.6894
160.18	21.7219	40.5683	0.063398	0.00073238	0.16175	28.5448	175.612	21.6896
160.378	21.7226	40.5703	0.052553	0.00077608	0.1619	28.5462	175.611	21.6903
160.533	21.7239	40.5701	0.057405	0.00071782	0.1622	28.5456	175.613	21.6915
160.688	21.7249	40.5722	0.067686	0.00070326	0.16175	28.5469	175.612	21.6925
160.83	21.7261	40.5713	0.057431	0.00089273	0.16258	28.5459	175.614	21.6937
160.979	21.7272	40.571	0.061743	0.0010242	0.16228	28.5454	175.615	21.6948
161.127	21.7281	40.5704	0.064274	0.00079065	0.16175	28.5446	175.617	21.6957
161.276	21.7285	40.5694	0.062881	0.00089273	0.1622	28.5438	175.619	21.6961
161.418	21.7285	40.5696	0.060747	0.00096572	0.16182	28.5439	175.62	21.696
161.542	21.7285	40.5699	0.058961	0.00096572	0.15831	28.5442	175.62	21.696
161.666	21.7286	40.5689	0.055787	0.00065959	0.15778	28.5434	175.622	21.6961
161.808	21.7283	40.5672	0.051039	0.00080523	0.15778	28.5422	175.624	21.6957
161.963	21.7278	40.5646	0.045064	0.00076151	0.15793	28.5404	175.628	21.6952
162.155	21.7265	40.5663	0.049988	0.00098033	0.15068	28.542	175.27	21.6939
162.365	21.726	40.5671	0.045933	0.0010534	0.15106	28.5429	175.27	21.6933
162.582	21.7257	40.5669	0.043437	0.00096572	0.15091	28.5428	175.272	21.693
162.792	21.7256	40.5687	0.044776	0.00076151	0.15084	28.5442	175.271	21.6928
162.972	21.726	40.5689	0.038649	0.00089273	0.15076	28.5442	175.272	21.6932
163.127	21.7262	40.5703	0.039501	0.00061595	0.16052	28.5453	175.272	21.6933
163.251	21.7268	40.5711	0.049019	0.00067415	0.15976	28.5457	175.272	21.6939
163.381	21.7275	40.5711	0.052325	0.00081981	0.16091	28.5455	175.273	21.6946
163.498	21.7283	40.5703	0.049913	0.00071782	0.1603	28.5447	175.274	21.6954
163.616	21.7286	40.5705	0.052275	0.00093652	0.15915	28.5448	175.275	21.6957
163.74	21.7288	40.5698	0.052072	0.00083439	0.15938	28.5441	175.276	21.6958
163.87	21.729	40.5687	0.040893	0.00093652	0.15923	28.5433	175.278	21.696
164.024	21.7288	40.5681	0.042821	0.00083439	0.15938	28.5429	175.28	21.6957
164.198	21.7285	40.5674	0.043152	0.00070326	0.16091	28.5425	175.656	21.6954
164.377	21.7278	40.5699	0.048253	0.00073238	0.1606	28.5446	175.655	21.6947
164.575	21.7279	40.5664	0.040242	0.00079065	0.1606	28.5419	175.66	21.6947
164.774	21.7275	40.5698	0.0448	0.00073238	0.16083	28.5446	175.657	21.6943
164.972	21.7276	40.5704	0.045982	0.00074694	0.16037	28.545	175.657	21.6944
165.157	21.7281	40.5714	0.038833	0.00092192	0.16175	28.5457	175.658	21.6948
165.312	21.7288	40.5707	0.037872	0.00070326	0.16205	28.5449	175.66	21.6955
165.461	21.7294	40.5706	0.030389	0.00074694	0.16182	28.5447	175.661	21.696
165.566	21.7296	40.5703	0.037872	0.00071782	0.16205	28.5444	175.662	21.6963
165.683	21.7299	40.5698	0.036669	0.00084897	0.16289	28.544	175.663	21.6965
165.795	21.73	40.5699	0.03858	0.00087814	0.16281	28.544	175.663	21.6966
165.906	21.7299	40.5703	0.03994	0.00080523	0.16304	28.5443	175.663	21.6965
166.061	21.7298	40.5702	0.032644	0.00073238	0.16312	28.5443	175.665	21.6963
166.222	21.73	40.5697	0.038009	0.00090732	0.16281	28.5439	175.666	21.6966
166.395	21.7299	40.5703	0.029917	0.00081981	0.16167	28.5444	174.903	21.6964
166.575	21.7301	40.5698	0.033302	0.00067415	0.1622	28.5439	174.905	21.6966
166.773	21.7302	40.57	0.032513	0.00071782	0.16159	28.5441	174.905	21.6966
166.971	21.7301	40.5701	0.029554	0.00067415	0.16159	28.5442	174.906	21.6965
167.157	21.7304	40.57	0.02149	0.00093652	0.15351	28.5441	174.908	21.6967
167.318	21.7303	40.5701	0.034163	0.00074694	0.15305	28.5442	174.908	21.6966
167.46	21.7304	40.5703	0.023196	0.00084897	0.15381	28.5444	174.909	21.6966
167.59	21.7305	40.5703	0.026769	0.00073238	0.15198	28.5443	174.91	21.6967
167.714	21.7308	40.5701	0.025504	0.00074694	0.15938	28.5441	174.911	21.697
167.844	21.7307	40.5703	0.02249	0.00083439	0.15961	28.5442	174.911	21.6969
167.955	21.7308	40.57	0.031208	0.00070326	0.15953	28.544	174.912	21.697
168.079	21.7308	40.5701	0.019397	0.00093652	0.1593	28.5441	174.913	21.6969
168.221	21.7307	40.5702	0.025607	0.00089273	0.15946	28.5442	174.913	21.6968
168.382	21.7309	40.5703	0.021331	0.00081981	0.15282	28.5442	175.533	21.697
168.574	21.7308	40.5702	0.023906	0.00067415	0.15297	28.5442	175.534	21.6968
168.754	21.7308	40.5701	0.020874	0.00080523	0.15335	28.5441	175.536	21.6968
168.964	21.7307	40.5707	0.020636	0.00086355	0.15312	28.5446	175.536	21.6967
169.131	21.731	40.5701	0.013831	0.00086355	0.15068	28.5441	175.538	21.6969
169.274	21.7309	40.5702	0.019848	0.00090732	0.15076	28.5442	175.538	21.6968
169.392	21.7307	40.5704	0.016483	0.00080523	0.15053	28.5444	175.539	21.6966
169.491	21.731	40.57	0.019554	0.00098033	0.15038	28.5441	175.54	21.6968
169.639	21.7309	40.5703	0.018385	0.00076151	0.16068	28.5443	175.54	21.6967
169.806	21.731	40.5705	0.018579	0.00089273	0.16136	28.5444	175.541	21.6968
169.986	21.7311	40.5695	0.018521	0.00073238	0.16068	28.5436	175.543	21.6969
170.147	21.7311	40.5701	0.010198	0.00083439	0.16075	28.5441	175.543	21.6968
170.333	21.731	40.5704	0.014017	0.00095112	0.15961	28.5443	175.544	21.6967
170.518	21.7311	40.5702	0.014073	0.00089273	0.15358	28.5442	175.545	21.6968
170.692	21.7311	40.5706	0.0062227	0.00090732	0.15358	28.5445	174.623	21.6967
170.865	21.7312	40.5705	0.0054841	0.00083439	0.15389	28.5444	174.624	21.6968
171.026	21.7311	40.5711	0.010503	0.00086355	0.15274	28.5449	174.624	21.6967
171.168	21.7315	40.5705	0.0072453	0.00080523	0.16297	28.5444	174.626	21.6971
171.298	21.7317	40.5706	0.016046	0.00096572	0.16304	28.5444	174.626	21.6972
171.41	21.732	40.57	0.010918	0.00064504	0.16274	28.5438	174.628	21.6975
171.546	21.732	40.57	0.016808	0.00084897	0.16335	28.5438	174.629	21.6975
171.694	21.7319	40.5703	0.0069148	0.00064504	0.16045	28.5442	174.629	21.6973
171.868	21.7319	40.57	0.0088965	0.00079065	0.16106	28.5439	174.63	21.6972
172.066	21.7317	40.5703	0.0089142	0.00071782	0.16022	28.5442	174.631	21.697
172.295	21.7319	40.5703	6.2285e-05	0.00096572	0.16045	28.5442	174.632	21.6972
172.524	21.7316	40.5705	0.0002564	0.00077608	0.16022	28.5444	174.633	21.6969
172.74	21.7317	40.5708	0.002751	0.00080523	0.15282	28.5446	174.634	21.6969
172.926	21.7319	40.5703	0.0022865	0.00096572	0.1532	28.5442	175.409	21.697
173.069	21.732	40.5705	0.0042429	0.00071782	0.15312	28.5444	175.41	21.6971
173.155	21.732	40.5701	0.0028675	0.00093652	0.15328	28.544	175.411	21.6972
173.254	21.732	40.5701	0.0046831	0.00086355	0.15267	28.544	175.411	21.6971
173.347	21.732	40.5706	0.0060504	0.00096572	0.15381	28.5444	175.411	21.6971
173.452	21.7318	40.5705	0.0053815	0.0010242	0.15282	28.5444	175.412	21.6968
173.607	21.732	40.5705	0.0051084	0.00076151	0.15366	28.5444	175.412	21.697
173.805	21.7322	40.5707	0.0029008	0.00080523	0.15229	28.5445	175.413	21.6972
174.059	21.7322	40.5703	0.0098932	0.00073238	0.15595	28.5442	175.415	21.6971
174.319	21.7326	40.5702	0.0014134	0.00080523	0.15572	28.544	175.417	21.6974
174.561	21.7324	40.57	0.00019165	0.00081981	0.15564	28.5439	175.418	21.6972
174.783	21.7324	40.5702	0.000305	0.00086355	0.15503	28.5441	175.42	21.6972
174.975	21.7325	40.5708	0.00036983	0.00086355	0.15717	28.5445	175.42	21.6972
175.087	21.7324	40.5698	0.0002726	0.00077608	0.15702	28.5438	175.422	21.6971
175.198	21.7323	40.5701	0.00064587	0.00077608	0.15724	28.5441	175.339	21.697
175.272	21.7325	40.5702	2.9971e-05	0.00093652	0.15709	28.5441	175.34	21.6971
175.359	21.7324	40.5702	0.00022402	0.00080523	0.15053	28.5441	175.34	21.697
175.483	21.7322	40.5704	0.0003212	0.00077608	0.15084	28.5443	175.341	21.6969
175.675	21.7323	40.5709	0.00024021	0.00079065	0.15137	28.5447	175.341	21.6969
175.892	21.7324	40.5706	1e-12	0.00083439	0.15068	28.5444	175.343	21.6969
176.121	21.7327	40.5701	0.0003212	0.00079065	0.15038	28.544	175.345	21.6972
176.368	21.7331	40.5705	0.00024021	0.00065959	0.15961	28.5442	175.346	21.6975
176.585	21.7329	40.571	0.00022402	0.00096572	0.15946	28.5447	175.346	21.6973
176.801	21.7331	40.5719	1.3819e-05	0.00089273	0.15946	28.5453	175.347	21.6974
177	21.7335	40.5708	0.00017547	0.00092192	0.15923	28.5444	175.349	21.6978
177.185	21.734	40.5707	0.00017547	0.0006887	0.16121	28.5441	175.35	21.6983
177.328	21.7337	40.5704	1e-12	0.0010242	0.16052	28.544	175.351	21.698
177.464	21.7339	40.5702	0.00015929	0.00089273	0.16075	28.5438	175.797	21.6981
177.6	21.7338	40.5701	0.00022402	0.00081981	0.16152	28.5438	175.798	21.698
177.755	21.7335	40.5704	0.0003212	0.00070326	0.15526	28.5441	175.798	21.6976
177.922	21.7334	40.5703	4.6127e-05	0.0010826	0.15549	28.544	175.799	21.6975
178.108	21.7335	40.5703	0.00035362	0.00084897	0.15587	28.544	175.8	21.6976
178.269	21.7333	40.5707	0.00019165	0.00086355	0.15579	28.5444	175.801	21.6974
178.467	21.7333	40.5706	0.00036983	0.00087814	0.15526	28.5443	175.802	21.6973
178.69	21.7334	40.5707	0.00011078	0.00079065	0.1635	28.5444	175.803	21.6974
178.95	21.7336	40.5707	0.0003212	0.00065959	0.16365	28.5444	175.805	21.6975
179.203	21.7336	40.5702	0.00020784	0.00089273	0.16281	28.544	175.807	21.6975
179.439	21.7336	40.5698	0.00012695	0.00095112	0.16258	28.5437	175.808	21.6974
179.637	21.7336	40.5696	0.0002564	0.00083439	0.15084	28.5436	175.81	21.6973
179.816	21.7331	40.57	1e-12	0.00070326	0.15	28.544	175.81	21.6969
179.934	21.7331	40.5707	0.0002726	0.00073238	0.15183	28.5445	175.81	21.6969
180.014	21.7332	40.5701	1.3819e-05	0.00095112	0.1503	28.5441	174.78	21.6969
180.107	21.7331	40.5703	0.0002888	0.00092192	0.14702	28.5443	174.78	21.6968
180.268	21.7331	40.5702	7.8446e-05	0.00089273	0.14794	28.5442	174.781	21.6967
180.466	21.7331	40.57	0.000305	0.00084897	0.14725	28.544	174.782	21.6968
180.695	21.733	40.5701	0.0002888	0.00079065	0.14771	28.5442	174.784	21.6966
180.943	21.7329	40.57	1.3819e-05	0.00077608	0.14694	28.5442	174.785	21.6964
181.166	21.7328	40.5701	0.0002726	0.00083439	0.15793	28.5442	174.786	21.6963
181.364	21.7331	40.5699	0.0002564	0.00080523	0.15763	28.544	174.788	21.6966
181.55	21.7331	40.5701	0.00012695	0.00076151	0.15808	28.5442	174.788	21.6965
181.748	21.7331	40.5703	0.0002888	0.00086355	0.15839	28.5444	174.789	21.6964
181.958	21.7331	40.5707	0.00024021	0.00080523	0.15473	28.5447	174.79	21.6965
182.181	21.7334	40.5703	0.00020784	0.00098033	0.15465	28.5443	174.792	21.6967
182.404	21.7335	40.5707	0.00019165	0.00092192	0.15427	28.5446	174.793	21.6967
182.608	21.7336	40.5706	6.2285e-05	0.00070326	0.15435	28.5445	174.911	21.6967
182.769	21.7336	40.5699	0.00014312	0.00096572	0.15396	28.544	174.912	21.6968
182.893	21.7336	40.5706	0.0002564	0.0010242	0.15579	28.5445	174.912	21.6968
183.005	21.7336	40.5707	0.00015929	0.00089273	0.1561	28.5446	174.913	21.6967
183.135	21.7338	40.5706	0.0002564	0.00083439	0.15511	28.5445	174.914	21.6969
183.333	21.7339	40.5705	7.8446e-05	0.00077608	0.15549	28.5444	174.915	21.6969
183.568	21.7337	40.5708	0.00020784	0.00095112	0.15435	28.5447	174.916	21.6967
183.828	21.7343	40.5699	0.00015929	0.00089273	0.15465	28.5438	174.918	21.6973
184.069	21.7341	40.5705	0.00019165	0.00073238	0.1548	28.5443	174.919	21.697
184.267	21.7341	40.5715	1e-12	0.00086355	0.15427	28.5452	174.919	21.6969
184.404	21.7345	40.571	0.0002564	0.00083439	0.14893	28.5447	174.921	21.6973
184.496	21.7346	40.5722	0.00012695	0.00086355	0.14946	28.5455	174.92	21.6975
184.608	21.7349	40.5725	0.00019165	0.00092192	0.14908	28.5457	174.92	21.6977
184.756	21.7355	40.5721	0.00020784	0.00081981	0.14992	28.5452	174.922	21.6982
184.979	21.7357	40.5716	7.8446e-05	0.00073238	0.14923	28.5448	175.239	21.6984
185.239	21.736	40.5719	0.00020784	0.00081981	0.14946	28.545	175.24	21.6986
185.549	21.7361	40.5719	0.00017547	0.00086355	0.14954	28.5449	175.242	21.6987
185.827	21.7363	40.5719	0.0003212	0.00073238	0.15	28.5449	175.243	21.6989
186.013	21.7362	40.5718	7.8446e-05	0.00092192	0.15	28.5448	175.244	21.6987
186.149	21.7364	40.5712	0.00024021	0.00074694	0.15152	28.5444	175.246	21.6989
186.199	21.7366	40.5713	0.0003212	0.00076151	0.1516	28.5444	175.246	21.6991
186.23	21.7363	40.5712	0.00022402	0.00076151	0.15198	28.5444	175.246	21.6988
186.285	21.7362	40.5714	0.00014312	0.0010242	0.15145	28.5446	175.246	21.6987
186.422	21.7364	40.5716	0.00012695	0.00089273	0.14694	28.5447	175.247	21.6988
186.657	21.7365	40.5718	0.00017547	0.00073238	0.14694	28.5448	175.248	21.6989
186.948	21.7365	40.5721	0.00035362	0.00089273	0.14778	28.5451	175.249	21.6988
187.295	21.7366	40.5714	4.6127e-05	0.00076151	0.1474	28.5445	175.252	21.6989
187.555	21.7366	40.5701	0.00012695	0.00086355	0.14694	28.5435	174.791	21.6988
187.759	21.7361	40.5714	0.00022402	0.00070326	0.15328	28.5447	174.791	21.6983
187.901	21.7362	40.5712	4.6127e-05	0.00083439	0.15312	28.5445	174.792	21.6983
187.988	21.7361	40.5719	0.00017547	0.00086355	0.15335	28.5451	174.792	21.6982
188.05	21.7361	40.572	0.00012695	0.00089273	0.1532	28.5452	174.792	21.6982
188.106	21.7364	40.5723	0.00014312	0.00073238	0.14435	28.5453	174.792	21.6985
188.242	21.7368	40.5724	7.8446e-05	0.00080523	0.14397	28.5453	174.793	21.6989
188.409	21.7371	40.5728	0.0002564	0.00092192	0.14542	28.5455	174.793	21.6992
188.626	21.7376	40.5735	0.0003212	0.00095112	0.14488	28.5459	174.794	21.6995
188.867	21.738	40.5723	0.0002726	0.00089273	0.14855	28.5449	174.797	21.6999
189.139	21.7382	40.5719	0.00019165	0.00083439	0.14817	28.5446	174.798	21.7001
189.381	21.7382	40.5774	0.00022402	0.00098033	0.14794	28.5487	174.794	21.7001
189.616	21.7395	40.5834	0.00015929	0.00079065	0.14771	28.553	174.79	21.7013
189.802	21.7426	40.588	4.6127e-05	0.00073238	0.14923	28.5556	174.787	21.7043
189.944	21.7467	40.591	0.00019165	0.00070326	0.15549	28.5568	175.055	21.7084
190.037	21.751	40.5867	0.00015929	0.00084897	0.15549	28.5523	175.061	21.7127
190.08	21.7537	40.5826	0.00015929	0.00092192	0.15602	28.5483	175.067	21.7154
190.124	21.7545	40.5805	0.00012695	0.00099493	0.15602	28.5465	175.069	21.7162
190.21	21.7544	40.5799	0.0002564	0.00095112	0.14748	28.5461	175.071	21.716
190.359	21.7538	40.5785	0.00040226	0.00089273	0.14679	28.5452	175.072	21.7154
190.6	21.7534	40.5771	0.00011078	0.00079065	0.14672	28.5442	175.075	21.715
190.873	21.7524	40.5854	0.0002888	0.00080523	0.14656	28.5509	175.068	21.7139
191.213	21.7534	40.5894	0.00017547	0.00076151	0.14649	28.5537	175.066	21.7149
191.492	21.7562	40.5943	0.0003212	0.00086355	0.13741	28.5566	175.063	21.7176
191.733	21.7596	40.5957	0.00020784	0.00086355	0.13733	28.5567	175.064	21.7209
191.901	21.7632	40.594	0.0002726	0.00093652	0.13771	28.5544	175.068	21.7245
191.981	21.7665	40.5899	0.0002726	0.00086355	0.13802	28.5504	175.074	21.7277
192	21.7675	40.5859	1e-12	0.00080523	0.1326	28.547	174.424	21.7287
191.963	21.7667	40.5861	0.00036983	0.00076151	0.13245	28.5474	174.423	21.7279
191.944	21.766	40.5815	0.00017547	0.00093652	0.13199	28.5441	174.428	21.7273
192.012	21.7643	40.5724	0.00012695	0.00086355	0.13275	28.5376	174.437	21.7256
192.185	21.76	40.5785	0.00012695	0.00083439	0.14229	28.5435	174.43	21.7213
192.427	21.7582	40.5863	0.0002726	0.00077608	0.14244	28.55	174.423	21.7194
192.749	21.7588	40.5935	7.8446e-05	0.00086355	0.14313	28.5554	174.418	21.7199
193.108	21.7616	40.5951	0.00033741	0.00080523	0.14313	28.5558	174.419	21.7227
193.455	21.7647	40.5929	0.0003212	0.00086355	0.1429	28.5533	174.424	21.7257
193.727	21.7667	40.6071	0.00014312	0.00080523	0.12612	28.5635	174.412	21.7276
193.894	21.7715	40.6027	0.0002726	0.00083439	0.12497	28.5588	174.418	21.7324
193.987	21.7756	40.6022	0.00015929	0.00090732	0.12421	28.5573	174.421	21.7364
193.968	21.7785	40.5991	2.9971e-05	0.00083439	0.12428	28.554	174.425	21.7394
193.913	21.78	40.5927	1e-12	0.00083439	0.11666	28.5488	174.431	21.7408
193.863	21.7792	40.5847	1e-12	0.00089273	0.11635	28.5429	174.305	21.7401
193.863	21.7765	40.5764	0.00035362	0.00077608	0.11673	28.5373	174.313	21.7374
193.962	21.7712	40.5795	0.00020784	0.00064504	0.11666	28.5412	174.309	21.732
194.129	21.7673	40.5787	6.2285e-05	0.00099493	0.13268	28.5417	174.31	21.7281
194.402	21.7641	40.5875	7.8446e-05	0.00086355	0.1326	28.5494	174.301	21.7249
194.724	21.7641	40.6063	2.9971e-05	0.00096572	0.13199	28.5637	174.284	21.7248
195.07	21.7692	40.6132	0.0002564	0.00089273	0.13329	28.5676	174.28	21.7299
195.417	21.7766	40.6076	0.000305	0.00083439	0.1326	28.5612	174.29	21.7372
195.72	21.781	40.6037	0.00012695	0.0010242	0.1181	28.557	174.297	21.7415
195.931	21.7833	40.6013	0.0002564	0.00096572	0.11833	28.5545	174.301	21.7437
196.061	21.7846	40.6005	0.000305	0.00071782	0.11711	28.5535	174.303	21.745
196.061	21.7853	40.5999	0.00022402	0.00084897	0.11803	28.5528	174.304	21.7457
195.962	21.7856	40.5986	0.00036983	0.00089273	0.1043	28.5518	174.305	21.746
195.85	21.7854	40.5924	0.00019165	0.00080523	0.10544	28.5471	173.457	21.7458
195.782	21.7835	40.5844	0.0002888	0.00092192	0.10407	28.5415	173.464	21.7439
195.838	21.7797	40.5877	0.00020784	0.0010095	0.10483	28.5451	173.46	21.7402
195.98	21.7767	40.5897	0.00022402	0.00081981	0.1178	28.5476	173.458	21.7371
196.209	21.7754	40.5939	0.00011078	0.00087814	0.11727	28.5511	173.454	21.7358
196.519	21.7753	40.5959	0.00015929	0.00087814	0.1181	28.5527	173.454	21.7356
196.878	21.7763	40.6094	9.461e-05	0.00083439	0.11826	28.5627	173.443	21.7365
197.25	21.7799	40.6099	0.00017547	0.00096572	0.11772	28.5621	173.445	21.74
197.602	21.7841	40.6069	4.6127e-05	0.00083439	0.11299	28.5587	173.451	21.7441
197.831	21.7866	40.6043	0.00022402	0.00087814	0.11254	28.556	173.456	21.7466
197.924	21.7881	40.603	0.0002564	0.00067415	0.11353	28.5546	173.458	21.7481
197.918	21.7888	40.6024	0.000305	0.00080523	0.11269	28.5538	173.459	21.7488
197.825	21.7889	40.6003	0.0002564	0.00089273	0.10094	28.5523	173.461	21.749
197.769	21.7885	40.5946	4.6127e-05	0.00080523	0.10086	28.548	173.466	21.7485
197.807	21.787	40.5931	0.00043471	0.00083439	0.10071	28.5473	172.881	21.747
197.937	21.7847	40.5941	1e-12	0.00083439	0.10178	28.5487	172.88	21.7448
198.172	21.7831	40.5951	9.461e-05	0.00074694	0.11269	28.55	172.879	21.7431
198.481	21.7822	40.5966	0.00022402	0.00071782	0.11398	28.5514	172.879	21.7421
198.841	21.782	40.6079	0.00020784	0.00083439	0.11208	28.5601	172.87	21.7419
199.175	21.7843	40.6095	0.00019165	0.00081981	0.11299	28.5606	172.871	21.7441
199.441	21.7874	40.6066	0.0002564	0.00092192	0.11254	28.5576	172.876	21.7471
199.639	21.7892	40.6052	0.00033741	0.00093652	0.10407	28.556	172.879	21.7489
199.769	21.7902	40.6039	0.00011078	0.00089273	0.10491	28.5547	172.881	21.7498
199.837	21.7906	40.6039	0.00017547	0.00083439	0.1046	28.5546	172.882	21.7502
199.881	21.7907	40.6049	0.00024021	0.0010242	0.10445	28.5554	172.881	21.7503
199.949	21.7912	40.6032	0.0002888	0.00092192	0.10101	28.5539	172.883	21.7508
200.091	21.7912	40.6037	4.6127e-05	0.00092192	0.10117	28.5543	172.884	21.7508
200.295	21.7912	40.6071	0.0002564	0.00087814	0.10094	28.5569	173.149	21.7507
200.494	21.7918	40.6067	0.000305	0.00073238	0.10117	28.5564	173.151	21.7513
200.723	21.7925	40.6059	0.00024021	0.00089273	0.10063	28.5556	173.153	21.752
200.927	21.793	40.6061	1.3819e-05	0.0006887	0.10056	28.5557	173.154	21.7524
201.094	21.7932	40.6066	0.0003212	0.00084897	0.10063	28.556	173.154	21.7526
201.236	21.7935	40.6063	0.00012695	0.00083439	0.10132	28.5557	173.156	21.7529
201.397	21.7937	40.6065	0.0002564	0.00086355	0.10193	28.5558	173.156	21.753
201.602	21.7943	40.6059	7.8446e-05	0.00079065	0.1001	28.5552	173.158	21.7535
201.843	21.7941	40.6062	4.6127e-05	0.00080523	0.10101	28.5555	173.159	21.7533
202.134	21.7941	40.6058	0.00020784	0.00083439	0.10079	28.5552	173.161	21.7533
202.407	21.794	40.6061	0.00011078	0.00092192	0.10048	28.5555	173.162	21.7531
202.654	21.7941	40.6074	0.00019165	0.00076151	0.098116	28.5564	173.162	21.7532
202.852	21.7945	40.607	0.00015929	0.00064504	0.098192	28.5561	173.164	21.7535
202.964	21.7949	40.6076	0.00022402	0.00086355	0.0972	28.5564	173.164	21.7538
203.001	21.7951	40.6075	4.6127e-05	0.00080523	0.09865	28.5563	172.309	21.7541
203.007	21.7954	40.6066	7.8446e-05	0.00076151	0.098192	28.5555	172.31	21.7543
203.038	21.7954	40.6054	0.00017547	0.00076151	0.099565	28.5546	172.311	21.7543
203.143	21.7951	40.6055	0.0003212	0.00089273	0.099718	28.5548	172.312	21.7541
203.341	21.7948	40.6072	4.6127e-05	0.00090732	0.09926	28.5561	172.311	21.7537
203.614	21.795	40.6074	0.00045093	0.00092192	0.099184	28.5563	172.312	21.7539
203.936	21.7953	40.6079	7.8446e-05	0.00086355	0.09987	28.5565	172.314	21.7541
204.282	21.7956	40.6073	0.00015929	0.00076151	0.099947	28.5561	172.316	21.7543
204.642	21.7959	40.6078	7.8446e-05	0.00083439	0.09926	28.5563	172.318	21.7545
204.932	21.7959	40.6084	0.00015929	0.00083439	0.099565	28.5568	172.319	21.7544
205.1	21.7963	40.6085	0.00024021	0.00083439	0.096895	28.5568	172.32	21.7548
205.18	21.7965	40.6082	0.00019165	0.00058687	0.097581	28.5565	172.321	21.7551
205.161	21.7967	40.6083	0.00024021	0.00077608	0.097047	28.5565	172.321	21.7552
205.131	21.7969	40.6064	0.00017547	0.0010826	0.096742	28.555	172.437	21.7554
205.149	21.7968	40.6054	0.00011078	0.0006887	0.0972	28.5543	172.438	21.7553
205.279	21.796	40.6047	1.3819e-05	0.00080523	0.094835	28.554	172.439	21.7545
205.496	21.7956	40.6057	0.00022402	0.00089273	0.09575	28.5549	172.439	21.7541
205.787	21.7952	40.6097	1e-12	0.0010534	0.095598	28.5581	172.437	21.7536
206.146	21.7958	40.6099	1.3819e-05	0.00093652	0.095598	28.5581	172.439	21.7541
206.499	21.7968	40.6107	0.0002564	0.00080523	0.09926	28.5584	172.44	21.7551
206.864	21.7974	40.6107	0.0002564	0.00083439	0.099184	28.5583	172.442	21.7556
207.093	21.7984	40.6115	0.00017547	0.00077608	0.099184	28.5586	172.443	21.7565
207.211	21.7987	40.6113	0.00020784	0.00089273	0.09987	28.5584	172.444	21.7568
207.242	21.7994	40.6107	0.0003212	0.00086355	0.093156	28.5577	172.445	21.7575
207.242	21.7998	40.6093	9.461e-05	0.00067415	0.093156	28.5565	172.446	21.7579
207.273	21.7995	40.6078	0.00015929	0.00073238	0.093309	28.5555	172.448	21.7577
207.378	21.7993	40.6084	0.0002564	0.00090732	0.092927	28.556	172.448	21.7574
207.551	21.7989	40.6108	0.0002888	0.00070326	0.093462	28.558	172.206	21.7569
207.787	21.7992	40.6107	6.2285e-05	0.00074694	0.097429	28.5578	172.207	21.7572
208.078	21.7995	40.6108	0.0002888	0.00084897	0.096895	28.5578	172.209	21.7575
208.412	21.7999	40.6108	0.00011078	0.00099493	0.097429	28.5577	172.211	21.7578
208.684	21.8	40.6116	0.0002564	0.00086355	0.096742	28.5583	172.211	21.7579
208.963	21.8005	40.6111	0.0002888	0.00067415	0.099184	28.5578	172.214	21.7582
209.167	21.8008	40.6107	0.0002564	0.00077608	0.099718	28.5575	172.215	21.7585
209.322	21.8007	40.6112	6.2285e-05	0.00070326	0.099794	28.5578	172.215	21.7584
209.396	21.8008	40.6107	1e-12	0.00089273	0.09926	28.5574	172.216	21.7585
209.433	21.8008	40.6108	0.00022402	0.00096572	0.091478	28.5575	172.216	21.7585
209.452	21.8007	40.611	1.3819e-05	0.00099493	0.092546	28.5577	172.216	21.7584
209.52	21.801	40.6109	0.00012695	0.00087814	0.092164	28.5575	172.217	21.7586
209.669	21.8011	40.6104	0.00022402	0.00089273	0.092012	28.5572	172.218	21.7588
209.904	21.801	40.6113	0.00035362	0.00074694	0.092241	28.5579	171.828	21.7585
210.195	21.8013	40.611	0.00024021	0.00079065	0.094911	28.5576	171.83	21.7588
210.535	21.8013	40.6113	0.00011078	0.00080523	0.094301	28.5578	171.832	21.7587
210.857	21.8014	40.6115	1.3819e-05	0.00079065	0.094453	28.558	171.834	21.7588
211.111	21.8016	40.6118	0.00022402	0.00096572	0.094453	28.5582	171.835	21.759
211.285	21.8019	40.6116	0.00011078	0.00099493	0.097963	28.5579	171.836	21.7592
211.377	21.802	40.6114	0.00038605	0.00089273	0.098802	28.5578	171.837	21.7592
211.39	21.8021	40.6114	0.00015929	0.00077608	0.098802	28.5577	171.837	21.7593
211.371	21.802	40.6109	0.0002564	0.00092192	0.098039	28.5573	171.837	21.7592
211.384	21.8018	40.6109	0.00015929	0.00086355	0.097734	28.5574	171.837	21.7591
211.483	21.8017	40.6107	0.00024021	0.00073238	0.095293	28.5573	171.838	21.759
211.668	21.8017	40.611	0.00019165	0.00090732	0.094987	28.5575	171.839	21.7589
211.935	21.8015	40.6112	0.0002726	0.00089273	0.094835	28.5577	171.84	21.7587
212.257	21.8017	40.6113	4.6127e-05	0.00092192	0.094377	28.5578	171.841	21.7588
212.628	21.8018	40.6114	9.461e-05	0.00089273	0.093004	28.5579	171.747	21.7588
212.969	21.8019	40.6111	6.2285e-05	0.00086355	0.093233	28.5577	171.749	21.7588
213.222	21.8021	40.6117	0.0003212	0.00070326	0.093233	28.5581	171.75	21.759
213.377	21.8022	40.612	4.6127e-05	0.00087814	0.094301	28.5582	171.75	21.7591
213.408	21.8024	40.6118	0.000305	0.00096572	0.09308	28.5581	171.751	21.7593
213.352	21.8025	40.6115	9.461e-05	0.00089273	0.092775	28.5578	171.751	21.7593
213.253	21.8029	40.6104	0.00012695	0.00086355	0.091936	28.5568	171.751	21.7598
213.216	21.8024	40.6106	0.00011078	0.00074694	0.091554	28.5571	171.751	21.7593
213.309	21.8024	40.61	0.00040226	0.00081981	0.092622	28.5567	171.752	21.7593
213.482	21.8021	40.6103	0.0002726	0.00089273	0.095521	28.557	171.752	21.7589
213.761	21.802	40.6105	1e-12	0.00070326	0.095293	28.5572	171.754	21.7588
214.095	21.8018	40.6116	0.00017547	0.00087814	0.093843	28.5581	171.754	21.7585
214.467	21.802	40.6123	1e-12	0.00096572	0.094911	28.5587	171.756	21.7586
214.826	21.8025	40.6122	0.00022402	0.00089273	0.095216	28.5584	171.957	21.759
215.154	21.8027	40.6121	0.0002888	0.00083439	0.094759	28.5583	171.958	21.7592
215.272	21.8031	40.6109	0.0002726	0.00092192	0.093996	28.5572	171.961	21.7596
215.297	21.8027	40.611	0.00019165	0.00092192	0.09453	28.5575	171.96	21.7592
215.191	21.8029	40.6112	4.6127e-05	0.00067415	0.093614	28.5576	171.96	21.7594
215.117	21.8028	40.6112	9.461e-05	0.00090732	0.093843	28.5576	171.959	21.7593
215.092	21.8031	40.6111	0.0002564	0.00077608	0.092851	28.5574	171.959	21.7596
215.185	21.8031	40.611	0.0002564	0.00095112	0.092775	28.5573	171.96	21.7596
215.365	21.803	40.611	0.00015929	0.00096572	0.093156	28.5574	171.961	21.7594
215.625	21.803	40.6109	0.000305	0.0010388	0.093538	28.5573	171.962	21.7594
215.941	21.8026	40.6114	1.3819e-05	0.00079065	0.09247	28.5578	171.964	21.759
216.312	21.8029	40.611	0.0002564	0.0006887	0.093462	28.5575	171.966	21.7592
216.671	21.8029	40.6109	6.2285e-05	0.00092192	0.093309	28.5574	171.968	21.7591
216.95	21.8029	40.6108	7.8446e-05	0.00067415	0.095979	28.5573	171.97	21.759
217.111	21.8026	40.6106	0.00035362	0.00089273	0.096132	28.5573	171.46	21.7588
217.16	21.8026	40.6108	0.00043471	0.00080523	0.095979	28.5574	171.461	21.7587
217.111	21.8025	40.6111	1e-12	0.00083439	0.095293	28.5577	171.46	21.7586
217.03	21.8026	40.6112	6.2285e-05	0.00081981	0.090944	28.5578	171.459	21.7588
216.981	21.8029	40.6112	0.00022402	0.0011558	0.091173	28.5577	171.459	21.759
217.005	21.8029	40.6115	0.00011078	0.00092192	0.091478	28.5579	171.459	21.759
217.148	21.8031	40.6115	0.0002564	0.00073238	0.09102	28.5579	171.46	21.7592
217.395	21.8031	40.6114	0.00012695	0.00076151	0.09163	28.5578	171.462	21.7592
217.699	21.8031	40.6107	0.00012695	0.00081981	0.093233	28.5573	171.464	21.7591
218.039	21.8032	40.6103	2.9971e-05	0.00096572	0.092775	28.5569	171.466	21.7592
218.336	21.8029	40.6102	0.00017547	0.00096572	0.093156	28.557	171.468	21.7588
218.541	21.8025	40.6102	0.00015929	0.00080523	0.093996	28.5572	171.469	21.7583
218.689	21.8024	40.6098	0.00019165	0.00065959	0.092927	28.5568	171.47	21.7582
218.795	21.8023	40.6101	7.8446e-05	0.00096572	0.093309	28.5571	172.156	21.7581
218.85	21.8021	40.6106	0.00035362	0.00081981	0.092317	28.5575	172.156	21.7578
218.881	21.8021	40.6104	0.00022402	0.00084897	0.093843	28.5574	172.156	21.7579
218.918	21.8022	40.6106	1e-12	0.00089273	0.093462	28.5575	172.156	21.758
218.993	21.8021	40.6112	0.00033741	0.00073238	0.093004	28.558	172.156	21.7579
219.104	21.8026	40.6109	7.8446e-05	0.00073238	0.092775	28.5576	172.157	21.7583
219.253	21.8026	40.6104	0.00036983	0.00080523	0.091783	28.5573	172.158	21.7582
219.432	21.8026	40.6106	0.00017547	0.0010826	0.092622	28.5575	172.159	21.7582
219.63	21.8025	40.6109	0.00033741	0.00083439	0.093156	28.5577	172.16	21.7581
219.853	21.8026	40.6107	0.0003212	0.0010826	0.093004	28.5575	172.161	21.7581
220.076	21.8025	40.611	0.00014312	0.00093652	0.092546	28.5578	172.162	21.758
220.274	21.8026	40.6112	0.00038605	0.00086355	0.091859	28.558	172.163	21.7581
220.454	21.803	40.6107	0.0002564	0.00077608	0.094911	28.5574	172.165	21.7584
220.627	21.8028	40.6112	0.00019165	0.00073238	0.094606	28.5579	172.165	21.7582
220.757	21.8029	40.6115	1.3819e-05	0.00093652	0.09453	28.5582	171.809	21.7583
220.875	21.8032	40.6113	0.00022402	0.00073238	0.094453	28.5579	171.81	21.7586
220.949	21.8034	40.6112	0.0002564	0.00079065	0.09514	28.5578	171.811	21.7587
221.017	21.8033	40.6112	0.00015929	0.00074694	0.098573	28.5578	171.811	21.7586
221.092	21.8034	40.6112	0.000305	0.00077608	0.098039	28.5578	171.812	21.7587
221.203	21.8033	40.6113	0.000305	0.00089273	0.098192	28.5579	171.812	21.7586
221.364	21.8033	40.6109	0.0002564	0.00086355	0.097581	28.5576	171.814	21.7586
221.562	21.8035	40.6116	1.3819e-05	0.00057234	0.093462	28.5581	171.814	21.7587
221.766	21.8035	40.6116	0.00024021	0.00071782	0.094453	28.5581	171.815	21.7586
221.977	21.8036	40.6116	0.000305	0.00081981	0.093996	28.5581	171.816	21.7587
222.163	21.8036	40.6123	0.0002564	0.00092192	0.094301	28.5586	171.816	21.7587
222.336	21.8038	40.6123	0.0003212	0.00086355	0.092851	28.5586	171.817	21.7589
222.491	21.8041	40.6114	0.00019165	0.00076151	0.09308	28.5578	171.819	21.7592
222.658	21.8044	40.6112	0.0002888	0.00096572	0.093767	28.5575	171.589	21.7594
222.819	21.8042	40.6114	0.0002564	0.00092192	0.093309	28.5578	171.59	21.7592
223.011	21.8041	40.612	0.00022402	0.00092192	0.092851	28.5583	171.59	21.7591
223.209	21.8046	40.6122	7.8446e-05	0.00064504	0.095445	28.5583	171.591	21.7595
223.389	21.8046	40.6119	1e-12	0.00064504	0.095674	28.5581	171.593	21.7595
223.549	21.8047	40.6125	0.00024021	0.00095112	0.095827	28.5585	171.593	21.7595
223.649	21.8049	40.6136	0.00035362	0.00086355	0.095445	28.5593	171.592	21.7597
223.717	21.8053	40.6135	0.00040226	0.00093652	0.093309	28.5591	171.593	21.7601
223.785	21.8055	40.6137	0.00024021	0.00083439	0.092775	28.5592	171.593	21.7602
223.878	21.8058	40.6133	0.00014312	0.00080523	0.092851	28.5589	171.594	21.7606
224.039	21.8062	40.6123	0.00017547	0.00083439	0.093614	28.558	171.596	21.7609
224.268	21.806	40.6123	4.6127e-05	0.00083439	0.093156	28.5581	171.597	21.7606
224.552	21.8061	40.6127	0.0002888	0.00084897	0.092927	28.5583	171.599	21.7607
224.893	21.8058	40.6135	0.0002726	0.00099493	0.093309	28.559	171.6	21.7604
225.215	21.8062	40.6139	7.8446e-05	0.00092192	0.093233	28.5593	171.83	21.7606
225.456	21.8064	40.6145	0.00011078	0.00092192	0.093309	28.5597	171.831	21.7608
225.624	21.8068	40.6134	1e-12	0.00070326	0.093385	28.5587	171.833	21.7612
225.71	21.8071	40.6135	0.00022402	0.0010242	0.093233	28.5587	171.833	21.7614
225.723	21.8071	40.6135	1e-12	0.00077608	0.093462	28.5587	171.833	21.7614
225.673	21.8073	40.6129	7.8446e-05	0.00077608	0.092927	28.5582	171.834	21.7617
225.673	21.8071	40.6133	0.00017547	0.00092192	0.091783	28.5586	171.833	21.7614
225.754	21.8072	40.6135	0.0002888	0.00096572	0.09247	28.5587	171.834	21.7615
225.958	21.8072	40.6118	0.0002726	0.00096572	0.092164	28.5574	171.836	21.7615
226.23	21.807	40.6133	2.9971e-05	0.00070326	0.091707	28.5586	171.836	21.7613
226.577	21.8067	40.6148	0.00012695	0.00065959	0.091325	28.5599	171.837	21.7608
226.924	21.8072	40.615	4.6127e-05	0.00080523	0.09041	28.5599	171.839	21.7613
227.271	21.8077	40.6146	7.8446e-05	0.00089273	0.090486	28.5595	171.841	21.7617
227.531	21.8079	40.6148	4.6127e-05	0.00070326	0.09041	28.5596	172.279	21.7619
227.654	21.8082	40.6141	0.00035362	0.00083439	0.090867	28.559	172.28	21.7622
227.661	21.8084	40.6145	0.0002564	0.00092192	0.09102	28.5593	172.28	21.7624
227.63	21.8086	40.6144	7.8446e-05	0.00060141	0.090333	28.5591	172.28	21.7626
227.636	21.8084	40.6133	0.00038605	0.0010095	0.090944	28.5583	172.281	21.7624
227.741	21.8086	40.6125	4.6127e-05	0.00099493	0.091173	28.5577	172.282	21.7625
227.902	21.8081	40.6125	0.00019165	0.00080523	0.093996	28.5578	172.283	21.762
228.162	21.8077	40.6136	0.00019165	0.00089273	0.093156	28.5588	172.283	21.7616
228.459	21.8077	40.6164	0.00022402	0.00089273	0.094148	28.5609	172.282	21.7615
228.75	21.8084	40.617	0.00049963	0.00077608	0.093156	28.5612	172.283	21.7622
228.992	21.8093	40.6167	0.00022402	0.00080523	0.093538	28.5608	172.285	21.7629
229.202	21.8098	40.6153	1e-12	0.00058687	0.089342	28.5595	172.288	21.7635
229.369	21.8101	40.6149	0.00017547	0.00079065	0.089265	28.5592	172.289	21.7637
229.499	21.81	40.6153	0.00020784	0.00086355	0.090257	28.5595	172.29	21.7636
229.592	21.8101	40.6154	0.00012695	0.0010534	0.088884	28.5595	171.264	21.7637
229.691	21.8102	40.6151	6.2285e-05	0.00073238	0.090257	28.5593	171.265	21.7637
229.772	21.8099	40.6151	7.8446e-05	0.00089273	0.08957	28.5594	171.266	21.7635
229.859	21.8101	40.6151	2.9971e-05	0.00077608	0.089876	28.5593	171.266	21.7636
229.951	21.8099	40.6159	0.00015929	0.00083439	0.089036	28.56	171.266	21.7634
230.094	21.8103	40.6181	0.00022402	0.00076151	0.088579	28.5616	171.264	21.7637
230.267	21.8108	40.616	0.00017547	0.00080523	0.08896	28.5598	171.268	21.7643
230.484	21.8108	40.6161	0.0002888	0.00061595	0.089342	28.5599	171.269	21.7642
230.75	21.8111	40.6221	1.3819e-05	0.00093652	0.08896	28.5644	171.264	21.7644
230.992	21.8123	40.6219	0.0003212	0.0006887	0.089494	28.564	171.266	21.7656
231.215	21.8136	40.6249	4.6127e-05	0.00081981	0.089189	28.5659	171.265	21.7668
231.394	21.8152	40.6224	0.0002564	0.00090732	0.088426	28.5635	171.269	21.7684
231.549	21.8164	40.6221	0.0002726	0.00096572	0.089723	28.563	171.27	21.7695
231.629	21.8167	40.6215	1.3819e-05	0.00096572	0.088273	28.5624	171.379	21.7699
231.716	21.8172	40.6211	0.00015929	0.00067415	0.093004	28.562	171.38	21.7703
231.778	21.8175	40.6212	4.6127e-05	0.00092192	0.091783	28.5619	171.38	21.7707
231.858	21.8174	40.6212	0.0002888	0.00086355	0.092317	28.562	171.381	21.7705
231.964	21.8175	40.6211	0.00015929	0.00077608	0.092164	28.5619	171.381	21.7706
232.106	21.8176	40.6224	0.00022402	0.00073238	0.087053	28.5629	171.381	21.7707
232.286	21.818	40.6239	9.461e-05	0.00092192	0.086671	28.5639	171.38	21.771
232.471	21.8186	40.6235	0.0003212	0.00080523	0.086671	28.5635	171.382	21.7715
232.688	21.8189	40.6226	2.9971e-05	0.00070326	0.085374	28.5627	171.384	21.7718
232.93	21.8191	40.6233	0.0002564	0.00080523	0.085679	28.5632	171.385	21.772
233.153	21.8192	40.6238	0.00019165	0.00080523	0.087663	28.5636	171.385	21.7721
233.375	21.8199	40.6239	4.6127e-05	0.00083439	0.0869	28.5634	171.387	21.7727
233.555	21.8201	40.6252	1.3819e-05	0.00083439	0.088502	28.5644	171.387	21.7729
233.722	21.8207	40.6249	0.0002564	0.00076151	0.086976	28.564	171.388	21.7734
233.834	21.8211	40.6243	1e-12	0.00090732	0.086519	28.5634	171.697	21.7738
233.926	21.8215	40.6241	1.3819e-05	0.00076151	0.086061	28.5632	171.698	21.7742
233.988	21.8216	40.624	1e-12	0.00064504	0.086366	28.5631	171.698	21.7742
234.032	21.8216	40.624	0.00022402	0.00086355	0.087205	28.5631	171.698	21.7742
234.118	21.8216	40.6234	0.00014312	0.00067415	0.083772	28.5627	171.699	21.7742
234.236	21.8214	40.6236	2.9971e-05	0.00064504	0.083772	28.5629	171.7	21.774
234.403	21.8214	40.6236	0.00012695	0.00090732	0.084382	28.5628	171.701	21.774
234.62	21.8212	40.6244	0.00017547	0.0010826	0.084535	28.5635	171.701	21.7738
234.911	21.8214	40.6251	7.8446e-05	0.00098033	0.084077	28.564	171.702	21.7739
235.245	21.8218	40.6246	0.0002564	0.00084897	0.083696	28.5635	171.704	21.7742
235.573	21.8222	40.6249	0.0003212	0.00083439	0.084306	28.5637	171.706	21.7745
235.84	21.8222	40.6251	2.9971e-05	0.00080523	0.08423	28.5638	171.707	21.7744
236.019	21.8222	40.6248	0.00019165	0.00077608	0.084306	28.5636	171.709	21.7744
236.1	21.8223	40.624	1e-12	0.00064504	0.084764	28.563	171.568	21.7746
236.081	21.8225	40.6244	0.0002726	0.00096572	0.08423	28.5633	171.567	21.7747
236.007	21.8224	40.6242	0.0002564	0.00083439	0.08423	28.5631	171.567	21.7747
235.957	21.8224	40.623	7.8446e-05	0.00079065	0.084916	28.5622	171.568	21.7747
235.994	21.8217	40.6209	0.00022402	0.00071782	0.083314	28.5608	171.57	21.774
236.137	21.8212	40.6214	1e-12	0.00083439	0.084611	28.5613	171.57	21.7735
236.384	21.8206	40.6221	4.6127e-05	0.00073238	0.085069	28.562	171.571	21.7727
236.694	21.8205	40.6251	4.6127e-05	0.00089273	0.084077	28.5644	171.569	21.7726
237.041	21.8209	40.6271	0.0002726	0.00084897	0.083772	28.5658	171.569	21.7729
237.412	21.8219	40.627	0.00033741	0.00081981	0.085908	28.5654	171.572	21.7739
237.74	21.8225	40.6275	1e-12	0.00081981	0.08629	28.5657	171.573	21.7744
237.957	21.8234	40.6264	0.00022402	0.00090732	0.087205	28.5646	171.576	21.7753
238.019	21.8234	40.627	0.0002726	0.00073238	0.086137	28.5651	171.575	21.7753
237.976	21.8237	40.6261	0.0002888	0.00083439	0.083925	28.5643	171.576	21.7755
237.914	21.8237	40.6247	0.00017547	0.00077608	0.084001	28.5632	171.217	21.7756
237.932	21.8236	40.6234	4.6127e-05	0.0006887	0.084077	28.5623	171.218	21.7754
238.05	21.8231	40.6229	1e-12	0.00070326	0.083391	28.562	171.219	21.7749
238.279	21.8227	40.6229	9.461e-05	0.00096572	0.084535	28.5622	171.22	21.7744
238.576	21.8223	40.6246	0.00017547	0.00077608	0.084535	28.5636	171.22	21.7741
238.904	21.8223	40.6274	0.00043471	0.00095112	0.083467	28.5658	171.219	21.774
239.202	21.823	40.629	0.00015929	0.00081981	0.083009	28.5668	171.22	21.7746
239.455	21.8237	40.6283	0.00033741	0.00070326	0.08423	28.5661	171.222	21.7752
239.685	21.8242	40.628	2.9971e-05	0.00084897	0.084459	28.5657	171.223	21.7757
239.846	21.8244	40.6283	0.0002564	0.00080523	0.084459	28.5659	171.224	21.7759
239.976	21.8243	40.6285	0.0002888	0.00077608	0.084535	28.566	171.225	21.7758
240.081	21.8246	40.6282	4.6127e-05	0.00077608	0.085069	28.5658	171.226	21.776
240.18	21.8244	40.6281	1.3819e-05	0.00086355	0.083619	28.5658	171.226	21.7758
240.304	21.8244	40.6285	0.00015929	0.00089273	0.082933	28.5661	170.584	21.7758
240.428	21.8244	40.6283	2.9971e-05	0.00061595	0.082246	28.5659	170.585	21.7758
240.582	21.8246	40.6282	0.0002564	0.0010242	0.083543	28.5658	170.586	21.7759
240.75	21.8244	40.6289	0.0003212	0.00077608	0.082094	28.5664	170.586	21.7757
240.954	21.8245	40.6287	0.00020784	0.00096572	0.080797	28.5662	170.587	21.7757
241.202	21.8243	40.6288	1.3819e-05	0.00073238	0.080644	28.5664	170.588	21.7755
241.48	21.8244	40.6293	7.8446e-05	0.00064504	0.0795	28.5668	170.589	21.7756
241.746	21.8243	40.6295	0.00022402	0.00070326	0.080339	28.567	170.591	21.7754
241.988	21.8242	40.63	0.00012695	0.00096572	0.083391	28.5674	170.591	21.7752
242.186	21.8243	40.6299	9.461e-05	0.00076151	0.082246	28.5673	170.593	21.7753
242.328	21.8239	40.6304	0.00033741	0.00077608	0.083543	28.5678	170.593	21.7749
242.427	21.8242	40.63	0.00015929	0.00096572	0.081788	28.5674	170.594	21.7751
242.483	21.8239	40.6303	1e-12	0.00099493	0.081407	28.5677	170.594	21.7748
242.57	21.8238	40.6307	0.00022402	0.00080523	0.081254	28.5681	170.594	21.7747
242.718	21.8239	40.6304	0.00035362	0.00089273	0.080949	28.5678	170.671	21.7748
242.923	21.824	40.6309	0.00038605	0.00070326	0.081712	28.5681	170.672	21.7748
243.189	21.8237	40.6311	0.00011078	0.00083439	0.081102	28.5684	170.673	21.7745
243.449	21.8233	40.6315	0.0002564	0.0006887	0.080491	28.5689	170.674	21.7741
243.672	21.8232	40.6321	0.00036983	0.00093652	0.081254	28.5694	170.674	21.7739
243.864	21.8226	40.6326	0.00017547	0.00073238	0.080491	28.57	170.675	21.7732
244.062	21.8222	40.633	0.0002726	0.00092192	0.081025	28.5704	170.675	21.7728
244.217	21.8218	40.6335	0.0002726	0.00074694	0.079881	28.5708	170.676	21.7724
244.384	21.822	40.6333	0.00011078	0.00076151	0.08072	28.5707	170.677	21.7725
244.557	21.822	40.6332	2.9971e-05	0.00083439	0.080797	28.5706	170.678	21.7725
244.743	21.8222	40.6332	2.9971e-05	0.0010095	0.080262	28.5706	170.679	21.7726
244.892	21.8219	40.6334	0.00012695	0.00077608	0.086519	28.5708	170.679	21.7723
245.022	21.822	40.6333	0.00019165	0.00096572	0.086671	28.5707	170.68	21.7724
245.139	21.8218	40.6334	0.00019165	0.00073238	0.086366	28.5708	170.271	21.7722
245.307	21.8218	40.6336	0.00024021	0.00083439	0.087129	28.571	170.272	21.7722
245.511	21.8221	40.6335	0.00019165	0.00083439	0.086671	28.5709	170.273	21.7724
245.752	21.822	40.6335	0.0002888	0.00099493	0.080797	28.5709	170.274	21.7723
246.006	21.8222	40.6335	6.2285e-05	0.00086355	0.080491	28.5709	170.276	21.7724
246.242	21.8221	40.6335	0.00019165	0.00092192	0.079652	28.5709	170.277	21.7722
246.446	21.8221	40.6335	0.00015929	0.00092192	0.079271	28.5709	170.278	21.7722
246.625	21.8217	40.6337	0.0002564	0.00067415	0.079423	28.5712	170.279	21.7717
246.731	21.8216	40.6338	0.0002564	0.00067415	0.079957	28.5713	170.279	21.7716
246.817	21.8214	40.6342	9.461e-05	0.00086355	0.079042	28.5717	170.279	21.7715
246.916	21.8216	40.6338	1e-12	0.00077608	0.079576	28.5713	170.28	21.7716
247.065	21.8214	40.6341	0.0003212	0.00070326	0.078965	28.5716	170.281	21.7714
247.276	21.8211	40.634	0.00017547	0.00077608	0.079042	28.5717	170.282	21.771
247.529	21.8204	40.6351	0.00014312	0.00081981	0.0795	28.5727	170.282	21.7703
247.796	21.8206	40.6349	4.6127e-05	0.00077608	0.079957	28.5725	170.606	21.7704
248.037	21.8203	40.635	0.00024021	0.0010242	0.079576	28.5726	170.607	21.7701
248.235	21.8201	40.6354	0.00022402	0.00084897	0.079957	28.573	170.607	21.7698
248.372	21.8198	40.6356	9.461e-05	0.00099493	0.078965	28.5733	170.608	21.7695
248.477	21.8197	40.6359	0.0002726	0.00074694	0.079957	28.5735	170.608	21.7694
248.57	21.8197	40.6359	0.00014312	0.0010242	0.081102	28.5735	170.609	21.7694
248.693	21.8196	40.636	0.00024021	0.00079065	0.079271	28.5736	170.609	21.7692
248.879	21.8193	40.6359	0.00019165	0.00086355	0.079042	28.5736	170.61	21.7689
249.09	21.8194	40.636	0.0002888	0.00067415	0.079881	28.5737	170.611	21.769
249.356	21.8193	40.6362	0.00036983	0.00089273	0.078202	28.5739	170.613	21.7688
249.628	21.8191	40.6363	2.9971e-05	0.00077608	0.078126	28.5741	170.614	21.7686
249.851	21.8193	40.6362	0.0002726	0.00064504	0.079347	28.574	170.615	21.7687
250.031	21.819	40.6363	0.00020784	0.00092192	0.079728	28.5741	170.616	21.7684
250.173	21.8187	40.6367	0.00020784	0.00083439	0.078279	28.5745	169.991	21.7681
250.279	21.8186	40.6365	0.00014312	0.00084897	0.080415	28.5745	169.992	21.7679
250.378	21.818	40.6371	7.8446e-05	0.0010826	0.079805	28.5751	169.992	21.7673
250.52	21.8179	40.6373	0.00036983	0.00076151	0.081254	28.5753	169.992	21.7672
250.681	21.8179	40.6373	4.6127e-05	0.00079065	0.079576	28.5753	169.993	21.7672
250.873	21.8177	40.6373	0.0002564	0.00090732	0.080949	28.5753	169.994	21.767
251.102	21.8175	40.6373	0.00014312	0.00065959	0.080949	28.5754	169.995	21.7667
251.337	21.8175	40.6374	1e-12	0.0006887	0.080797	28.5755	169.996	21.7666
251.573	21.8174	40.6372	0.00022402	0.00099493	0.080797	28.5754	169.998	21.7665
251.802	21.8169	40.6372	0.00019165	0.00089273	0.080949	28.5756	169.999	21.7659
252.012	21.8166	40.6375	4.6127e-05	0.0011558	0.0795	28.5758	170	21.7656
252.155	21.816	40.6381	1e-12	0.00070326	0.07866	28.5765	170	21.7649
252.279	21.8158	40.6384	6.2285e-05	0.00095112	0.078508	28.5768	170	21.7647
252.39	21.8155	40.6381	7.8446e-05	0.00077608	0.07805	28.5766	170.001	21.7645
252.471	21.8155	40.6386	1e-12	0.00087814	0.078355	28.577	170.026	21.7645
252.582	21.8155	40.6363	0.0003212	0.00089273	0.077668	28.5753	170.029	21.7643
252.731	21.8154	40.6386	6.2285e-05	0.00083439	0.078965	28.5771	170.028	21.7642
252.941	21.8155	40.6386	0.0002564	0.00064504	0.07866	28.5771	170.029	21.7644
253.176	21.8155	40.6387	0.00011078	0.00073238	0.077211	28.5771	170.03	21.7642
253.461	21.8155	40.6387	0.00012695	0.0006887	0.078126	28.5771	170.031	21.7642
253.734	21.8156	40.6386	0.00015929	0.00073238	0.078355	28.5771	170.033	21.7643
253.975	21.8157	40.6386	0.00020784	0.00076151	0.077516	28.5771	170.034	21.7643
254.167	21.8156	40.6384	0.00038605	0.00070326	0.078355	28.577	170.036	21.7642
254.334	21.8158	40.6384	1e-12	0.00092192	0.078279	28.5769	170.036	21.7643
254.409	21.8155	40.6387	1e-12	0.00073238	0.081178	28.5772	170.037	21.7641
254.44	21.8158	40.6386	0.00033741	0.00073238	0.079805	28.5771	170.037	21.7643
254.477	21.8154	40.639	9.461e-05	0.00080523	0.080262	28.5775	170.037	21.7639
254.551	21.8155	40.6384	0.00040226	0.0011119	0.081254	28.577	170.202	21.764
254.724	21.8155	40.6387	9.461e-05	0.0006887	0.079957	28.5772	170.203	21.764
254.966	21.8155	40.6392	1.3819e-05	0.00073238	0.07866	28.5776	170.204	21.7639
255.263	21.8159	40.6384	2.9971e-05	0.00096572	0.078889	28.577	170.206	21.7642
255.573	21.8156	40.6387	0.0002726	0.00098033	0.078889	28.5772	170.208	21.7639
255.833	21.8156	40.6387	2.9971e-05	0.00096572	0.079881	28.5773	170.209	21.7639
256.031	21.8153	40.6387	0.00012695	0.00098033	0.078965	28.5774	170.21	21.7635
256.179	21.8154	40.6392	0.00015929	0.00073238	0.078965	28.5777	170.21	21.7635
256.272	21.8153	40.6389	0.0003212	0.00073238	0.079728	28.5775	170.211	21.7634
256.34	21.8154	40.6389	9.461e-05	0.00092192	0.080262	28.5775	170.211	21.7635
256.409	21.8152	40.6389	0.0002888	0.00074694	0.076524	28.5776	170.212	21.7633
256.526	21.8155	40.6387	4.6127e-05	0.00090732	0.076524	28.5774	170.213	21.7635
256.662	21.8153	40.6392	0.00019165	0.00076151	0.076295	28.5778	170.213	21.7633
256.823	21.8152	40.6388	0.0002564	0.00073238	0.076677	28.5776	170.214	21.7632
257.034	21.8153	40.6388	6.2285e-05	0.00083439	0.079118	28.5775	169.927	21.7633
257.294	21.8151	40.6391	0.000305	0.00089273	0.0795	28.5778	169.928	21.7631
257.554	21.8152	40.6388	1e-12	0.00084897	0.0795	28.5776	169.93	21.7631
257.802	21.8149	40.6392	0.0002564	0.00083439	0.078889	28.5779	169.931	21.7627
258.031	21.8149	40.6385	0.0002726	0.00073238	0.078584	28.5774	169.933	21.7627
258.192	21.8142	40.6392	0.00015929	0.00089273	0.078355	28.5782	169.933	21.762
258.297	21.8142	40.6392	0.00011078	0.00079065	0.078508	28.5782	169.933	21.7619
258.384	21.8138	40.6397	0.0002564	0.00096572	0.0795	28.5787	169.933	21.7615
258.47	21.8138	40.6396	0.00015929	0.00057234	0.078431	28.5786	169.934	21.7615
258.601	21.8138	40.6394	0.00011078	0.00083439	0.07866	28.5785	169.935	21.7614
258.786	21.8135	40.6398	0.00011078	0.00083439	0.0795	28.5789	169.935	21.7612
259.009	21.8138	40.6396	1e-12	0.00080523	0.078737	28.5787	169.937	21.7614
259.232	21.8137	40.6397	4.6127e-05	0.00095112	0.0795	28.5788	169.938	21.7612
259.449	21.8136	40.6401	7.8446e-05	0.00095112	0.0795	28.5791	170.013	21.7611
259.591	21.8137	40.6396	1e-12	0.00077608	0.08011	28.5787	170.015	21.7612
259.721	21.8139	40.6398	0.00012695	0.00089273	0.078813	28.5788	170.015	21.7613
259.87	21.8137	40.6395	0.00015929	0.00080523	0.079805	28.5786	170.016	21.7611
260.006	21.8137	40.6394	0.0002888	0.00087814	0.078126	28.5786	170.017	21.7611
260.179	21.8135	40.6397	0.00019165	0.00077608	0.077516	28.5789	170.018	21.7609
260.427	21.8134	40.6395	4.6127e-05	0.00084897	0.078279	28.5788	170.019	21.7607
260.681	21.8134	40.6398	0.00020784	0.0006305	0.078126	28.579	170.02	21.7607
260.923	21.8134	40.6397	0.00035362	0.00093652	0.077897	28.579	170.022	21.7606
261.09	21.8133	40.6396	0.0002564	0.00070326	0.080491	28.5789	170.023	21.7604
261.201	21.8131	40.6398	7.8446e-05	0.00080523	0.080491	28.5791	170.023	21.7603
261.275	21.8129	40.6397	0.00012695	0.00073238	0.079957	28.5792	170.023	21.76
261.331	21.8128	40.6394	0.00011078	0.00086355	0.079957	28.5789	170.024	21.7599
261.412	21.8127	40.6404	2.9971e-05	0.00081981	0.079271	28.5797	170.023	21.7598
261.548	21.8124	40.6404	0.00014312	0.00070326	0.078508	28.5798	170.404	21.7595
261.771	21.8129	40.6401	0.00012695	0.00074694	0.079194	28.5795	170.406	21.7599
262.08	21.8128	40.6397	0.0002888	0.00079065	0.078126	28.5792	170.408	21.7597
262.415	21.8127	40.6398	4.6127e-05	0.00073238	0.079118	28.5793	170.41	21.7596
262.712	21.8124	40.6395	0.00033741	0.00086355	0.078279	28.5791	170.411	21.7593
262.885	21.8122	40.6393	0.00022402	0.00064504	0.078813	28.5791	170.412	21.759
262.978	21.8118	40.6396	0.00019165	0.00096572	0.078813	28.5795	170.413	21.7586
262.96	21.8115	40.6402	1e-12	0.00080523	0.079957	28.58	170.412	21.7583
262.941	21.8114	40.6407	0.00012695	0.0006887	0.076982	28.5804	170.411	21.7582
262.966	21.8118	40.6405	0.00024021	0.0010242	0.076982	28.5802	170.412	21.7586
263.084	21.8119	40.6409	0.00022402	0.00076151	0.076143	28.5804	170.412	21.7587
263.306	21.8126	40.6412	0.0002564	0.00076151	0.076905	28.5805	170.413	21.7593
263.604	21.8131	40.6394	0.00024021	0.0006887	0.081331	28.579	170.417	21.7598
263.938	21.8129	40.639	0.00019165	0.00077608	0.079728	28.5788	169.871	21.7594
264.303	21.8124	40.6388	4.6127e-05	0.00071782	0.080644	28.5788	169.873	21.759
264.557	21.8116	40.6392	0.00019165	0.00080523	0.08072	28.5793	169.874	21.7581
264.669	21.8106	40.6401	0.00012695	0.00070326	0.079805	28.5803	169.873	21.757
264.638	21.8101	40.6407	4.6127e-05	0.00080523	0.078126	28.5809	169.873	21.7565
264.607	21.8099	40.6416	6.2285e-05	0.00087814	0.077821	28.5816	169.871	21.7564
264.644	21.8102	40.6419	1.3819e-05	0.00090732	0.077745	28.5818	169.871	21.7566
264.799	21.8109	40.6414	0.0002888	0.00073238	0.077516	28.5812	169.873	21.7573
265.065	21.8117	40.6415	0.00015929	0.00086355	0.079805	28.581	169.875	21.758
265.368	21.8124	40.64	9.461e-05	0.00079065	0.079805	28.5797	169.878	21.7587
265.69	21.8123	40.6384	0.00022402	0.00074694	0.080034	28.5785	169.881	21.7585
265.944	21.8113	40.6393	0.00017547	0.00080523	0.07866	28.5796	169.881	21.7574
266.062	21.8103	40.6399	0.0002726	0.00083439	0.0795	28.5803	169.881	21.7564
266.099	21.8096	40.641	7.8446e-05	0.00073238	0.078508	28.5813	169.88	21.7557
266.13	21.8094	40.6415	4.6127e-05	0.00089273	0.079118	28.5818	170.031	21.7556
266.211	21.8096	40.6412	0.00015929	0.00083439	0.078737	28.5815	170.031	21.7557
266.378	21.8098	40.6408	0.00020784	0.00076151	0.078813	28.5811	170.033	21.7559
266.613	21.8096	40.6405	0.0002888	0.00083439	0.076295	28.581	170.034	21.7556
266.929	21.8093	40.6416	0.00017547	0.00065959	0.076753	28.582	170.035	21.7552
267.232	21.8096	40.6408	0.0002564	0.00081981	0.076143	28.5813	170.037	21.7555
267.449	21.8094	40.6403	0.0003212	0.00090732	0.076829	28.5809	170.039	21.7553
267.579	21.8093	40.641	0.00014312	0.00076151	0.077058	28.5815	170.039	21.7551
267.66	21.8088	40.6409	0.0002564	0.00076151	0.076448	28.5816	170.039	21.7546
267.684	21.8087	40.6411	6.2285e-05	0.00080523	0.077516	28.5818	170.039	21.7545
267.734	21.8087	40.6418	0.00012695	0.00089273	0.075837	28.5823	170.039	21.7545
267.883	21.8091	40.6417	0.0002888	0.00080523	0.0766	28.5822	170.04	21.7549
268.081	21.8095	40.6418	0.00022402	0.00076151	0.078355	28.5821	170.041	21.7553
268.328	21.8098	40.6416	0.0002564	0.00090732	0.077211	28.5819	170.467	21.7555
268.576	21.81	40.6403	4.6127e-05	0.00083439	0.077134	28.5808	170.47	21.7557
268.793	21.8097	40.6404	9.461e-05	0.00090732	0.077821	28.581	170.47	21.7553
268.948	21.809	40.6403	0.00015929	0.00090732	0.080034	28.5812	170.471	21.7546
269.09	21.8086	40.6408	0.00019165	0.00083439	0.080262	28.5816	170.471	21.7541
269.245	21.8082	40.6407	0.00014312	0.00077608	0.079957	28.5817	170.472	21.7538
269.4	21.8077	40.6405	0.0003212	0.00098033	0.080797	28.5817	170.473	21.7532
269.561	21.8072	40.6402	0.00011078	0.00089273	0.077363	28.5816	170.474	21.7527
269.715	21.8067	40.6412	0.00014312	0.00080523	0.077592	28.5825	170.474	21.7521
269.845	21.8066	40.641	0.00015929	0.00077608	0.077974	28.5824	170.475	21.752
269.969	21.8061	40.6401	0.00020784	0.00077608	0.07866	28.5819	170.476	21.7514
270.093	21.8055	40.6413	0.00024021	0.00080523	0.078126	28.583	170.475	21.7508
270.279	21.8049	40.6387	0.00019165	0.00095112	0.078202	28.5812	170.479	21.7502
270.502	21.8035	40.6391	0.00011078	0.00070326	0.078279	28.5819	170.479	21.7487
270.743	21.8015	40.6389	0.00017547	0.00064504	0.077821	28.5823	170.496	21.7468
270.941	21.799	40.6381	7.8446e-05	0.00089273	0.076829	28.5824	170.497	21.7442
271.102	21.7961	40.6402	7.8446e-05	0.0010388	0.074846	28.5849	170.495	21.7413
271.214	21.7936	40.6421	4.6127e-05	0.00095112	0.074998	28.587	170.493	21.7387
271.307	21.7919	40.6436	0.0002564	0.00073238	0.075227	28.5887	170.492	21.737
271.412	21.7913	40.6449	0.00019165	0.00083439	0.074693	28.5899	170.491	21.7364
271.561	21.7913	40.6454	0.00020784	0.00080523	0.07744	28.5902	170.491	21.7364
271.746	21.7918	40.644	0.0002564	0.00073238	0.077363	28.5891	170.493	21.7368
271.951	21.7918	40.6443	0.000305	0.00079065	0.077363	28.5893	170.494	21.7368
272.149	21.7914	40.6434	9.461e-05	0.00086355	0.076143	28.5887	170.496	21.7364
272.322	21.7907	40.6424	0.0002888	0.00079065	0.076066	28.5881	170.498	21.7357
272.452	21.7891	40.6424	0.00024021	0.00080523	0.076524	28.5886	170.498	21.734
272.595	21.7873	40.6447	0.00012695	0.00093652	0.076219	28.5909	170.496	21.7322
272.719	21.7864	40.645	0.00022402	0.00093652	0.07805	28.5914	169.496	21.7312
272.855	21.7856	40.6455	1.3819e-05	0.00090732	0.076677	28.592	169.496	21.7305
273.028	21.7852	40.645	0.0002564	0.00080523	0.077516	28.5918	169.497	21.73
273.233	21.7846	40.6456	0.00014312	0.00096572	0.077287	28.5924	169.497	21.7293
273.425	21.7841	40.6455	9.461e-05	0.00083439	0.077821	28.5925	169.498	21.7288
273.598	21.7836	40.6459	9.461e-05	0.00074694	0.076677	28.5929	169.499	21.7282
273.747	21.7829	40.6445	0.00022402	0.0006887	0.074922	28.592	169.501	21.7275
273.852	21.782	40.6456	0.00011078	0.00086355	0.075837	28.5932	169.5	21.7267
273.945	21.7808	40.6453	0.0002726	0.00074694	0.075456	28.5933	169.5	21.7254
274.05	21.7799	40.6472	0.00015929	0.00089273	0.075227	28.595	169.499	21.7245
274.217	21.7794	40.648	0.00015929	0.00090732	0.075685	28.5958	169.499	21.7239
274.446	21.7798	40.6456	1e-12	0.00079065	0.078508	28.5938	169.502	21.7243
274.706	21.7791	40.6439	7.8446e-05	0.00086355	0.077668	28.5927	169.505	21.7236
274.96	21.7769	40.6428	0.00020784	0.00083439	0.077058	28.5926	169.507	21.7214
275.164	21.7739	40.6452	0.00015929	0.00086355	0.077134	28.5953	169.257	21.7183
275.307	21.7711	40.6479	0.00022402	0.00096572	0.07805	28.5981	169.254	21.7154
275.4	21.7697	40.6494	0.000305	0.00099493	0.078508	28.5997	169.252	21.714
275.449	21.769	40.6501	0.00020784	0.00092192	0.078202	28.6005	169.252	21.7133
275.511	21.7692	40.65	0.00020784	0.00083439	0.078508	28.6003	169.252	21.7135
275.579	21.769	40.6505	0.00022402	0.00071782	0.077134	28.6007	169.252	21.7133
275.722	21.7692	40.6514	0.00011078	0.00080523	0.078508	28.6014	169.252	21.7134
275.901	21.7702	40.6518	6.2285e-05	0.00086355	0.077363	28.6014	169.253	21.7145
276.155	21.7714	40.6481	0.00014312	0.00092192	0.077974	28.5982	169.258	21.7156
276.452	21.7709	40.647	0.0002564	0.00073238	0.077821	28.5976	169.261	21.715
276.743	21.7693	40.6476	0.00014312	0.00093652	0.07599	28.5985	169.262	21.7134
276.954	21.7678	40.648	0.0003212	0.00086355	0.076143	28.5992	169.262	21.7118
277.127	21.7665	40.6488	0.00014312	0.00081981	0.077363	28.6003	169.261	21.7105
277.245	21.7654	40.6501	0.00012695	0.00073238	0.076371	28.6015	168.767	21.7094
277.307	21.7647	40.6507	0.00015929	0.00089273	0.07454	28.6022	168.767	21.7087
277.326	21.7646	40.6511	0.00022402	0.00095112	0.076143	28.6025	168.766	21.7085
277.394	21.7646	40.6524	0.00011078	0.00090732	0.075456	28.6036	168.765	21.7085
277.511	21.7655	40.6527	0.00011078	0.00086355	0.075837	28.6035	168.766	21.7094
277.716	21.7669	40.6522	0.00015929	0.00083439	0.075914	28.6027	168.768	21.7108
277.982	21.7682	40.6493	0.00022402	0.00092192	0.07599	28.6002	168.773	21.7121
278.254	21.7681	40.6469	1.3819e-05	0.00086355	0.075456	28.5984	168.776	21.7118
278.515	21.7664	40.6484	0.00022402	0.00081981	0.075532	28.6	168.776	21.7101
278.719	21.7649	40.6495	0.00012695	0.00086355	0.07538	28.6013	168.775	21.7086
278.843	21.764	40.6501	0.0002564	0.00086355	0.076982	28.602	168.775	21.7076
278.923	21.7631	40.6508	0.00011078	0.00073238	0.076753	28.6028	168.775	21.7068
278.998	21.7629	40.6513	0.0002564	0.00086355	0.077134	28.6033	168.774	21.7065
279.072	21.7628	40.6518	9.461e-05	0.00077608	0.0766	28.6037	168.774	21.7064
279.202	21.7629	40.6527	0.00017547	0.00092192	0.076829	28.6044	168.933	21.7065
279.369	21.7636	40.6521	0.00024021	0.00084897	0.076524	28.6037	168.934	21.7071
279.586	21.7645	40.6501	0.00019165	0.00070326	0.076524	28.602	168.938	21.708
279.834	21.7641	40.6481	0.00012695	0.00086355	0.077058	28.6006	168.941	21.7075
280.081	21.7624	40.6493	0.00015929	0.00098033	0.076371	28.602	168.94	21.7058
280.31	21.761	40.65	1e-12	0.00077608	0.075227	28.6029	168.941	21.7043
280.515	21.7597	40.6507	0.00020784	0.00095112	0.075303	28.6038	168.941	21.703
280.694	21.7587	40.6507	0.00019165	0.00077608	0.073243	28.6041	168.941	21.702
280.812	21.7577	40.6519	0.00019165	0.00076151	0.074998	28.6053	168.94	21.701
280.886	21.7574	40.6518	0.00020784	0.00073238	0.076829	28.6054	168.941	21.7006
280.948	21.7565	40.6525	0.00022402	0.00080523	0.07538	28.6061	168.94	21.6998
281.029	21.7566	40.6531	0.0002564	0.0010534	0.075608	28.6065	168.94	21.6998
281.14	21.757	40.6531	0.00020784	0.00077608	0.074922	28.6064	168.941	21.7001
281.313	21.7573	40.6534	0.0002888	0.00083439	0.076982	28.6066	168.274	21.7004
281.524	21.7578	40.6512	0.00015929	0.00086355	0.07744	28.6048	168.277	21.7009
281.766	21.7572	40.6506	0.0002564	0.00077608	0.076982	28.6045	168.279	21.7003
282.032	21.7561	40.651	0.00012695	0.00092192	0.076524	28.6052	168.28	21.6991
282.298	21.7549	40.6518	0.00015929	0.00099493	0.076295	28.6061	168.28	21.6978
282.533	21.7539	40.6524	0.00015929	0.00083439	0.074388	28.6069	168.28	21.6969
282.719	21.7533	40.6527	0.00036983	0.00080523	0.073091	28.6073	168.281	21.6962
282.837	21.7527	40.6527	0.00014312	0.00083439	0.074769	28.6075	168.281	21.6955
282.905	21.7519	40.6531	0.00017547	0.00070326	0.073701	28.6081	168.281	21.6947
282.924	21.7514	40.6544	0.00022402	0.00089273	0.076677	28.6092	168.28	21.6942
282.948	21.7517	40.6549	0.00019165	0.00093652	0.076677	28.6094	168.279	21.6945
283.035	21.7523	40.655	0.0002564	0.00083439	0.075914	28.6094	168.28	21.6951
283.202	21.7529	40.6552	0.00011078	0.00083439	0.077058	28.6093	168.281	21.6957
283.444	21.7544	40.6544	0.00019165	0.00089273	0.076143	28.6083	168.283	21.6971
283.729	21.7546	40.65	0.00014312	0.00079065	0.075685	28.6049	168.071	21.6973
284.038	21.7529	40.6497	4.6127e-05	0.00083439	0.07538	28.6052	168.072	21.6956
284.292	21.7503	40.6515	1.3819e-05	0.00079065	0.07599	28.6074	168.071	21.6928
284.509	21.7484	40.6533	4.6127e-05	0.00073238	0.074464	28.6092	168.07	21.6909
284.639	21.7473	40.6541	1.3819e-05	0.00089273	0.076982	28.6102	168.07	21.6898
284.713	21.7467	40.6543	0.00033741	0.00089273	0.076066	28.6105	168.07	21.6892
284.744	21.7463	40.6555	0.00011078	0.00070326	0.076753	28.6116	168.069	21.6887
284.8	21.7466	40.6564	4.6127e-05	0.00077608	0.077287	28.6121	168.068	21.6891
284.88	21.7474	40.6566	0.0002564	0.0006305	0.075914	28.6121	168.069	21.6899
285.029	21.7484	40.6561	0.00014312	0.00086355	0.074998	28.6114	168.07	21.6908
285.239	21.7493	40.6549	0.00011078	0.00092192	0.075685	28.6102	168.073	21.6917
285.462	21.7496	40.6515	0.00012695	0.00083439	0.075837	28.6076	168.077	21.6919
285.692	21.748	40.6517	0.00015929	0.00090732	0.075532	28.6082	168.078	21.6903
285.902	21.7462	40.6519	0.0002888	0.00092192	0.076753	28.6089	167.841	21.6884
286.119	21.7442	40.6534	0.00012695	0.00087814	0.077668	28.6106	167.84	21.6864
286.311	21.7427	40.6538	0.00017547	0.00083439	0.077058	28.6113	167.84	21.6848
286.49	21.7414	40.6546	0.00020784	0.00095112	0.077745	28.6124	167.84	21.6835
286.639	21.7402	40.6547	0.00011078	0.00077608	0.076982	28.6128	167.84	21.6823
286.744	21.7392	40.6556	0.00022402	0.00089273	0.075608	28.6138	167.84	21.6812
286.831	21.7386	40.6557	2.9971e-05	0.00077608	0.0766	28.614	167.84	21.6806
286.899	21.738	40.6564	0.00022402	0.00073238	0.076143	28.6147	167.84	21.68
286.992	21.7376	40.6573	0.00014312	0.00083439	0.07454	28.6155	167.839	21.6797
287.116	21.7379	40.6572	6.2285e-05	0.0010388	0.075837	28.6154	167.84	21.6799
287.32	21.738	40.656	0.00017547	0.00093652	0.074693	28.6144	167.842	21.6799
287.562	21.7376	40.6551	7.8446e-05	0.00084897	0.07599	28.6139	167.844	21.6795
287.828	21.7366	40.6542	0.0002726	0.0010388	0.074693	28.6135	167.846	21.6784
288.082	21.735	40.6556	0.00012695	0.00089273	0.076982	28.615	167.846	21.6768
288.274	21.7336	40.6563	6.2285e-05	0.00083439	0.077668	28.616	167.601	21.6754
288.416	21.7326	40.657	0.00024021	0.00079065	0.076982	28.6168	167.601	21.6743
288.472	21.732	40.6573	6.2285e-05	0.00071782	0.075761	28.6172	167.601	21.6737
288.515	21.7315	40.6587	1.3819e-05	0.00087814	0.076295	28.6185	167.6	21.6732
288.559	21.7319	40.6594	0.00012695	0.00083439	0.074998	28.6189	167.599	21.6736
288.645	21.7326	40.6597	0.0002888	0.0006887	0.076295	28.6189	167.6	21.6743
288.819	21.7332	40.6595	0.00019165	0.00071782	0.074998	28.6186	167.601	21.6749
289.048	21.7345	40.6576	0.00019165	0.00081981	0.07866	28.6168	167.604	21.6761
289.333	21.7346	40.6552	0.00011078	0.00073238	0.078737	28.6149	167.608	21.6762
289.587	21.7336	40.6557	7.8446e-05	0.00077608	0.079118	28.6156	167.609	21.6751
289.828	21.732	40.6565	7.8446e-05	0.00076151	0.079271	28.6167	167.609	21.6734
290.002	21.731	40.6574	0.00015929	0.00086355	0.07866	28.6177	167.609	21.6724
290.119	21.7304	40.6571	0.00019165	0.00081981	0.07454	28.6176	167.609	21.6718
290.2	21.7295	40.6582	7.8446e-05	0.00076151	0.07599	28.6187	167.153	21.6709
290.262	21.7292	40.6587	0.00024021	0.00089273	0.075837	28.6192	167.153	21.6706
290.324	21.7294	40.6602	0.00015929	0.00096572	0.076371	28.6203	167.152	21.6708
290.404	21.7304	40.6602	1.3819e-05	0.00083439	0.073625	28.62	167.152	21.6717
290.559	21.7314	40.6593	9.461e-05	0.00086355	0.074083	28.619	167.154	21.6727
290.745	21.7319	40.6573	0.00019165	0.00070326	0.074006	28.6174	167.157	21.6732
290.986	21.7316	40.6559	2.9971e-05	0.00093652	0.073701	28.6164	167.16	21.6729
291.228	21.7303	40.6558	0.00012695	0.00079065	0.074617	28.6167	167.161	21.6715
291.451	21.7286	40.6565	0.00015929	0.00083439	0.074998	28.6178	167.161	21.6698
291.661	21.7271	40.657	0.00020784	0.00093652	0.073472	28.6186	167.161	21.6682
291.828	21.7258	40.6568	0.00015929	0.00086355	0.07393	28.6188	167.162	21.6669
291.946	21.724	40.6577	0.00015929	0.00081981	0.075074	28.62	167.161	21.6651
292.039	21.7229	40.6582	1.3819e-05	0.00077608	0.077363	28.6207	167.161	21.664
292.126	21.7219	40.6598	0.00012695	0.00089273	0.076829	28.6222	167.16	21.663
292.219	21.7218	40.6608	0.00012695	0.00093652	0.075685	28.623	167.256	21.6628
292.324	21.722	40.6607	4.6127e-05	0.00086355	0.076295	28.6229	167.257	21.663
292.46	21.7224	40.6608	0.00019165	0.00089273	0.07454	28.6229	167.257	21.6634
292.627	21.7228	40.6576	0.00017547	0.00087814	0.074693	28.6203	167.262	21.6637
292.825	21.7219	40.6571	4.6127e-05	0.00080523	0.074388	28.6202	167.263	21.6627
293.048	21.7199	40.6577	7.8446e-05	0.00089273	0.07599	28.6212	167.263	21.6607
293.271	21.7179	40.6588	0.00017547	0.00076151	0.076143	28.6226	167.262	21.6587
293.488	21.7163	40.659	0.00019165	0.00083439	0.074846	28.6233	167.263	21.6571
293.655	21.7151	40.6591	0.0002888	0.00089273	0.076524	28.6237	167.263	21.6558
293.779	21.7134	40.66	0.00012695	0.0010242	0.075074	28.6249	167.263	21.6541
293.878	21.7122	40.6606	0.00011078	0.00073238	0.075685	28.6257	167.262	21.6529
293.94	21.7112	40.6618	0.00012695	0.00087814	0.076982	28.6269	167.261	21.6518
294.021	21.7108	40.663	0.0002726	0.00084897	0.077287	28.6279	167.26	21.6515
294.107	21.7112	40.663	0.00017547	0.00083439	0.076219	28.6279	167.097	21.6518
294.268	21.7117	40.6624	0.00017547	0.00080523	0.077745	28.6273	167.098	21.6523
294.51	21.7121	40.6602	0.00014312	0.00067415	0.074388	28.6255	167.102	21.6526
294.782	21.7112	40.6591	0.0002564	0.00086355	0.073625	28.6249	167.104	21.6517
295.036	21.7095	40.6598	0.00015929	0.00070326	0.074922	28.626	167.104	21.65
295.24	21.7078	40.6604	0.00015929	0.00089273	0.074922	28.6268	167.104	21.6482
295.358	21.7063	40.661	0.0002564	0.00087814	0.074388	28.6278	167.104	21.6467
295.432	21.7047	40.6623	0.00019165	0.00089273	0.076295	28.6292	167.103	21.6451
295.47	21.7041	40.6644	0.00024021	0.00096572	0.076829	28.631	167.101	21.6445
[truncated: 7,920 more rows]
