# Supplementary material for: The Use of a Chimeric Rhodopsin Vector for the Detection of New Proteorhodopsins Based on Color
Source: Front Microbiol. 2018 Mar 13;9:439. doi: 10.3389/fmicb.2018.00439 (PMC5859045; doi:10.3389/fmicb.2018.00439)
Supplement: DATA SHEET S2 — Absorbance spectrums and proton pumping activities of the different proteorhodopsin chimeras. [file Data_Sheet_2.XLSX]

## Sheet: pKa00X no induction
			Wavelength (nm)	Vector no Induction no retinal
			400	-0.192
			401	-0.193
			402	-0.204
			403	-0.221
			404	-0.195
			405	-0.198
			406	-0.19
			407	-0.186
			408	-0.197
			409	-0.196
			410	-0.192
			411	-0.199
			412	-0.176
			413	-0.164
			414	-0.183
			415	-0.173
			416	-0.183
			417	-0.167
			418	-0.173
			419	-0.169
			420	-0.164
			421	-0.148
			422	-0.16
			423	-0.139
			424	-0.143
			425	-0.141
			426	-0.142
			427	-0.138
			428	-0.141
			429	-0.132
			430	-0.145
			431	-0.138
			432	-0.119
			433	-0.141
			434	-0.138
			435	-0.121
			436	-0.136
			437	-0.136
			438	-0.131
			439	-0.141
			440	-0.14
			441	-0.129
			442	-0.126
			443	-0.131
			444	-0.129
			445	-0.132
			446	-0.118
			447	-0.129
			448	-0.119
			449	-0.129
			450	-0.128
			451	-0.127
			452	-0.124
			453	-0.116
			454	-0.115
			455	-0.123
			456	-0.132
			457	-0.122
			458	-0.122
			459	-0.125
			460	-0.111
			461	-0.124
			462	-0.114
			463	-0.111
			464	-0.109
			465	-0.104
			466	-0.11
			467	-0.109
			468	-0.113
			469	-0.103
			470	-0.103
			471	-0.106
			472	-0.102
			473	-0.094
			474	-0.1
			475	-0.092
			476	-0.102
			477	-0.096
			478	-0.107
			479	-0.093
			480	-0.09
			481	-0.09
			482	-0.09
			483	-0.096
			484	-0.088
			485	-0.085
			486	-0.088
			487	-0.089
			488	-0.086
			489	-0.086
			490	-0.083
			491	-0.08
			492	-0.082
			493	-0.079
			494	-0.074
			495	-0.074
			496	-0.073
			497	-0.073
			498	-0.071
			499	-0.068
			500	-0.064
			501	-0.066
			502	-0.06
			503	-0.061
			504	-0.068
			505	-0.056
			506	-0.054
			507	-0.05
			508	-0.055
			509	-0.058
			510	-0.055
			511	-0.048
			512	-0.048
			513	-0.051
			514	-0.044
			515	-0.053
			516	-0.039
			517	-0.04
			518	-0.045
			519	-0.039
			520	-0.035
			521	-0.041
			522	-0.04
			523	-0.046
			524	-0.035
			525	-0.036
			526	-0.036
			527	-0.032
			528	-0.026
			529	-0.032
			530	-0.034
			531	-0.027
			532	-0.026
			533	-0.037
			534	-0.026
			535	-0.031
			536	-0.021
			537	-0.013
			538	-0.015
			539	-0.015
			540	-0.011
			541	-0.013
			542	-0.013
			543	-0.016
			544	-0.009
			545	-0.011
			546	-0.01
			547	-0.006
			548	-0.006
			549	-0.002
			550	-0.001
			551	-0.003
			552	0.002
			553	0
			554	-0.001
			555	0.006
			556	0.012
			557	0.01
			558	0.015
			559	0.011
			560	0.018
			561	0.017
			562	0.017
			563	0.016
			564	0.011
			565	0.011
			566	0.01
			567	0.004
			568	0.009
			569	0.009
			570	0.006
			571	0.008
			572	0.004
			573	0.006
			574	0.004
			575	0.002
			576	0.006
			577	0.007
			578	0.003
			579	0.005
			580	0.004
			581	0.011
			582	0.005
			583	0.009
			584	0.006
			585	0.006
			586	0.009
			587	0.005
			588	0.006
			589	0.008
			590	0.012
			591	0.012
			592	0.01
			593	0.011
			594	0.007
			595	0.011
			596	0.013
			597	0.014
			598	0.008
			599	0.01
			600	0.007
			601	0.012
			602	0.01
			603	0.007
			604	0.01
			605	0.011
			606	0.009
			607	0.015
			608	0.009
			609	0.011
			610	0.013
			611	0.014
			612	0.017
			613	0.013
			614	0.018
			615	0.015
			616	0.021
			617	0.018
			618	0.017
			619	0.016
			620	0.02
			621	0.018
			622	0.022
			623	0.023
			624	0.021
			625	0.024
			626	0.024
			627	0.021
			628	0.027
			629	0.03
			630	0.026
			631	0.026
			632	0.028
			633	0.028
			634	0.023
			635	0.024
			636	0.024
			637	0.024
			638	0.025
			639	0.022
			640	0.023
			641	0.021
			642	0.02
			643	0.02
			644	0.02
			645	0.018
			646	0.018
			647	0.016
			648	0.014
			649	0.014
			650	0.014
			651	0.014
			652	0.012
			653	0.013
			654	0.012
			655	0.012
			656	0.013
			657	0.012
			658	0.013
			659	0.011
			660	0.013
			661	0.012
			662	0.011
			663	0.013
			664	0.012
			665	0.012
			666	0.012
			667	0.012
			668	0.013
			669	0.012
			670	0.011
			671	0.012
			672	0.01
			673	0.007
			674	0.011
			675	0.012
			676	0.011
			677	0.011
			678	0.013
			679	0.013
			680	0.008
			681	0.011
			682	0.013
			683	0.013
			684	0.012
			685	0.012
			686	0.012
			687	0.013
			688	0.011
			689	0.015
			690	0.013
			691	0.011
			692	0.015
			693	0.013
			694	0.013
			695	0.012
			696	0.01
			697	0.015
			698	0.015
			699	0.014
			700	0.013
			701	0.014
			702	0.011
			703	0.013
			704	0.014
			705	0.014
			706	0.014
			707	0.014
			708	0.012
			709	0.013
			710	0.016
			711	0.017
			712	0.013
			713	0.014
			714	0.016
			715	0.016
			716	0.016
			717	0.019
			718	0.01
			719	0.012
			720	0.012
			721	0.016
			722	0.012
			723	0.012
			724	0.013
			725	0.013
			726	0.014
			727	0.012
			728	0.012
			729	0.012
			730	0.012
			731	0.011
			732	0.008
			733	0.011
			734	0.009
			735	0.011
			736	0.011
			737	0.008
			738	0.009
			739	0.01
			740	0.01
			741	0.007
			742	0.011
			743	0.009
			744	0.011
			745	0.013
			746	0.011
			747	0.01
			748	0.01
			749	0.011
			750	0.009
			751	0.01
			752	0.012
			753	0.011
			754	0.01
			755	0.011
			756	0.011
			757	0.009
			758	0.013
			759	0.01
			760	0.006
			761	0.002
			762	0.001
			763	0.001
			764	0.001
			765	0.001
			766	0.001
			767	-0.002
			768	0
			769	0.001
			770	0
			771	-0.004
			772	0
			773	-0.002
			774	-0.001
			775	-0.001
			776	-0.001
			777	0
			778	0
			779	0.001
			780	0
			781	0.001
			782	0.002
			783	0.001
			784	0
			785	-0.002
			786	0
			787	-0.001
			788	0
			789	-0.002
			790	-0.002
			791	0.001
			792	0
			793	-0.002
			794	-0.002
			795	0.002
			796	-0.003
			797	0.002
			798	0.001
			799	0.001
			800	-0.001

## Sheet: pKa00X induced+retinal
			Wavelength (nm)	Vector induced +retinal	Vector no retinal substracted from induced
			400	0.002	0.194
			401	-0.035	0.158
			402	-0.037	0.167
			403	-0.072	0.149
			404	-0.063	0.132
			405	-0.044	0.154
			406	-0.025	0.165
			407	-0.051	0.135
			408	-0.034	0.163
			409	-0.037	0.159
			410	-0.027	0.165
			411	-0.07	0.129
			412	-0.032	0.144
			413	-0.027	0.137
			414	-0.044	0.139
			415	-0.028	0.145
			416	-0.026	0.157
			417	-0.007	0.16
			418	-0.021	0.152
			419	-0.017	0.152
			420	0.001	0.165
			421	0.002	0.15
			422	-0.014	0.146
			423	-0.008	0.131
			424	0	0.143
			425	-0.003	0.138
			426	0.012	0.154
			427	-0.014	0.124
			428	0.011	0.152
			429	0.017	0.149
			430	0	0.145
			431	0.01	0.148
			432	0.002	0.121
			433	-0.002	0.139
			434	-0.001	0.137
			435	0.001	0.122
			436	0.007	0.143
			437	0.015	0.151
			438	0.018	0.149
			439	0.007	0.148
			440	0.003	0.143
			441	0.015	0.144
			442	0.02	0.146
			443	0.003	0.134
			444	0.008	0.137
			445	0.01	0.142
			446	0.009	0.127
			447	0.013	0.142
			448	0.021	0.14
			449	0.008	0.137
			450	-0.004	0.124
			451	0.005	0.132
			452	0.003	0.127
			453	0.007	0.123
			454	-0.001	0.114
			455	-0.008	0.115
			456	0.002	0.134
			457	0.008	0.13
			458	0.004	0.126
			459	0.009	0.134
			460	0.003	0.114
			461	-0.005	0.119
			462	0.006	0.12
			463	0	0.111
			464	-0.006	0.103
			465	-0.001	0.103
			466	-0.003	0.107
			467	0.008	0.117
			468	0.007	0.12
			469	0.003	0.106
			470	0.011	0.114
			471	0.008	0.114
			472	0.015	0.117
			473	0.009	0.103
			474	0.004	0.104
			475	0.002	0.094
			476	0.001	0.103
			477	0.003	0.099
			478	0.006	0.113
			479	0.009	0.102
			480	0.013	0.103
			481	0.009	0.099
			482	0.008	0.098
			483	0.01	0.106
			484	0.006	0.094
			485	0.01	0.095
			486	0.01	0.098
			487	0.007	0.096
			488	0.018	0.104
			489	0.01	0.096
			490	0.01	0.093
			491	0.013	0.093
			492	0.018	0.1
			493	0.015	0.094
			494	0.013	0.087
			495	0.017	0.091
			496	0.018	0.091
			497	0.016	0.089
			498	0.021	0.092
			499	0.02	0.088
			500	0.018	0.082
			501	0.026	0.092
			502	0.02	0.08
			503	0.024	0.085
			504	0.023	0.091
			505	0.018	0.074
			506	0.022	0.076
			507	0.023	0.073
			508	0.024	0.079
			509	0.026	0.084
			510	0.025	0.08
			511	0.024	0.072
			512	0.023	0.071
			513	0.026	0.077
			514	0.028	0.072
			515	0.025	0.078
			516	0.023	0.062
			517	0.024	0.064
			518	0.024	0.069
			519	0.029	0.068
			520	0.029	0.064
			521	0.025	0.066
			522	0.03	0.07
			523	0.036	0.082
			524	0.03	0.065
			525	0.032	0.068
			526	0.033	0.069
			527	0.037	0.069
			528	0.031	0.057
			529	0.034	0.066
			530	0.036	0.07
			531	0.041	0.068
			532	0.047	0.073
			533	0.043	0.08
			534	0.044	0.07
			535	0.044	0.075
			536	0.046	0.067
			537	0.044	0.057
			538	0.043	0.058
			539	0.051	0.066
			540	0.045	0.056
			541	0.042	0.055
			542	0.042	0.055
			543	0.046	0.062
			544	0.044	0.053
			545	0.046	0.057
			546	0.045	0.055
			547	0.048	0.054
			548	0.044	0.05
			549	0.042	0.044
			550	0.045	0.046
			551	0.047	0.05
			552	0.051	0.049
			553	0.052	0.052
			554	0.053	0.054
			555	0.056	0.05
			556	0.058	0.046
			557	0.057	0.047
			558	0.061	0.046
			559	0.065	0.054
			560	0.065	0.047
			561	0.064	0.047
			562	0.061	0.044
			563	0.06	0.044
			564	0.06	0.049
			565	0.056	0.045
			566	0.055	0.045
			567	0.054	0.05
			568	0.052	0.043
			569	0.049	0.04
			570	0.048	0.042
			571	0.049	0.041
			572	0.046	0.042
			573	0.044	0.038
			574	0.044	0.04
			575	0.042	0.04
			576	0.047	0.041
			577	0.042	0.035
			578	0.044	0.041
			579	0.042	0.037
			580	0.046	0.042
			581	0.047	0.036
			582	0.042	0.037
			583	0.041	0.032
			584	0.04	0.034
			585	0.04	0.034
			586	0.043	0.034
			587	0.042	0.037
			588	0.041	0.035
			589	0.044	0.036
			590	0.041	0.029
			591	0.043	0.031
			592	0.043	0.033
			593	0.045	0.034
			594	0.042	0.035
			595	0.042	0.031
			596	0.043	0.03
			597	0.041	0.027
			598	0.04	0.032
			599	0.043	0.033
			600	0.043	0.036
			601	0.042	0.03
			602	0.041	0.031
			603	0.042	0.035
			604	0.039	0.029
			605	0.041	0.03
			606	0.041	0.032
			607	0.039	0.024
			608	0.041	0.032
			609	0.043	0.032
			610	0.04	0.027
			611	0.039	0.025
			612	0.041	0.024
			613	0.044	0.031
			614	0.043	0.025
			615	0.042	0.027
			616	0.043	0.022
			617	0.041	0.023
			618	0.043	0.026
			619	0.041	0.025
			620	0.042	0.022
			621	0.041	0.023
			622	0.043	0.021
			623	0.04	0.017
			624	0.048	0.027
			625	0.045	0.021
			626	0.043	0.019
			627	0.047	0.026
			628	0.044	0.017
			629	0.049	0.019
			630	0.043	0.017
			631	0.043	0.017
			632	0.04	0.012
			633	0.042	0.014
			634	0.041	0.018
			635	0.041	0.017
			636	0.04	0.016
			637	0.043	0.019
			638	0.039	0.014
			639	0.04	0.018
			640	0.038	0.015
			641	0.039	0.018
			642	0.038	0.018
			643	0.035	0.015
			644	0.036	0.016
			645	0.034	0.016
			646	0.034	0.016
			647	0.033	0.017
			648	0.033	0.019
			649	0.031	0.017
			650	0.033	0.019
			651	0.03	0.016
			652	0.029	0.017
			653	0.029	0.016
			654	0.03	0.018
			655	0.03	0.018
			656	0.029	0.016
			657	0.029	0.017
			658	0.03	0.017
			659	0.029	0.018
			660	0.03	0.017
			661	0.03	0.018
			662	0.029	0.018
			663	0.028	0.015
			664	0.028	0.016
			665	0.026	0.014
			666	0.026	0.014
			667	0.028	0.016
			668	0.029	0.016
			669	0.028	0.016
			670	0.027	0.016
			671	0.028	0.016
			672	0.027	0.017
			673	0.027	0.02
			674	0.029	0.018
			675	0.027	0.015
			676	0.025	0.014
			677	0.027	0.016
			678	0.026	0.013
			679	0.026	0.013
			680	0.027	0.019
			681	0.025	0.014
			682	0.024	0.011
			683	0.027	0.014
			684	0.027	0.015
			685	0.026	0.014
			686	0.024	0.012
			687	0.025	0.012
			688	0.025	0.014
			689	0.026	0.011
			690	0.025	0.012
			691	0.024	0.013
			692	0.023	0.008
			693	0.025	0.012
			694	0.022	0.009
			695	0.025	0.013
			696	0.024	0.014
			697	0.024	0.009
			698	0.023	0.008
			699	0.022	0.008
			700	0.024	0.011
			701	0.022	0.008
			702	0.024	0.013
			703	0.023	0.01
			704	0.024	0.01
			705	0.026	0.012
			706	0.022	0.008
			707	0.024	0.01
			708	0.023	0.011
			709	0.024	0.011
			710	0.026	0.01
			711	0.024	0.007
			712	0.024	0.011
			713	0.025	0.011
			714	0.026	0.01
			715	0.023	0.007
			716	0.025	0.009
			717	0.023	0.004
			718	0.024	0.014
			719	0.021	0.009
			720	0.022	0.01
			721	0.022	0.006
			722	0.022	0.01
			723	0.022	0.01
			724	0.02	0.007
			725	0.019	0.006
			726	0.019	0.005
			727	0.021	0.009
			728	0.021	0.009
			729	0.02	0.008
			730	0.02	0.008
			731	0.018	0.007
			732	0.016	0.008
			733	0.018	0.007
			734	0.016	0.007
			735	0.019	0.008
			736	0.018	0.007
			737	0.016	0.008
			738	0.017	0.008
			739	0.019	0.009
			740	0.016	0.006
			741	0.017	0.01
			742	0.016	0.005
			743	0.018	0.009
			744	0.016	0.005
			745	0.016	0.003
			746	0.016	0.005
			747	0.017	0.007
			748	0.018	0.008
			749	0.019	0.008
			750	0.017	0.008
			751	0.015	0.005
			752	0.015	0.003
			753	0.019	0.008
			754	0.016	0.006
			755	0.019	0.008
			756	0.018	0.007
			757	0.016	0.007
			758	0.016	0.003
			759	0.017	0.007
			760	0.013	0.007
			761	0.008	0.006
			762	0.007	0.006
			763	0.004	0.003
			764	0.006	0.005
			765	0.006	0.005
			766	0.008	0.007
			767	0.007	0.009
			768	0.006	0.006
			769	0.005	0.004
			770	0.005	0.005
			771	0.006	0.01
			772	0.007	0.007
			773	0.005	0.007
			774	0.002	0.003
			775	0.003	0.004
			776	0.002	0.003
			777	0.004	0.004
			778	0.004	0.004
			779	0.003	0.002
			780	0.001	0.001
			781	0.001	0
			782	0.003	0.001
			783	0.003	0.002
			784	0.003	0.003
			785	0.002	0.004
			786	0.002	0.002
			787	0.002	0.003
			788	0.001	0.001
			789	0	0.002
			790	0.004	0.006
			791	0.004	0.003
			792	0.002	0.002
			793	0	0.002
			794	0	0.002
			795	0	-0.002
			796	-0.001	0.002
			797	0.002	0
			798	0	-0.001
			799	-0.002	-0.003
			800	0	0.001

## Sheet: 1_yellow_L_0m
			Wavelength (nm)	1_yellow_L_0m	1_yellow_L_0m normalized for peak detection
			400	-0.108	-0.11
			401	-0.102	-0.067
			402	-0.135	-0.098
			403	-0.095	-0.023
			404	-0.11	-0.047
			405	-0.122	-0.078
			406	-0.117	-0.092
			407	-0.115	-0.064
			408	-0.115	-0.081
			409	-0.099	-0.062
			410	-0.095	-0.068
			411	-0.093	-0.023
			412	-0.106	-0.074
			413	-0.11	-0.083
			414	-0.101	-0.057
			415	-0.11	-0.082
			416	-0.097	-0.071
			417	-0.097	-0.09
			418	-0.09	-0.069
			419	-0.084	-0.067
			420	-0.086	-0.087
			421	-0.09	-0.092
			422	-0.061	-0.047
			423	-0.063	-0.055
			424	-0.063	-0.063
			425	-0.082	-0.079
			426	-0.064	-0.076
			427	-0.069	-0.055
			428	-0.08	-0.091
			429	-0.076	-0.093
			430	-0.069	-0.069
			431	-0.052	-0.062
			432	-0.062	-0.064
			433	-0.055	-0.053
			434	-0.055	-0.054
			435	-0.054	-0.055
			436	-0.072	-0.079
			437	-0.046	-0.061
			438	-0.058	-0.076
			439	-0.048	-0.055
			440	-0.034	-0.037
			441	-0.057	-0.072
			442	-0.053	-0.073
			443	-0.054	-0.057
			444	-0.044	-0.052
			445	-0.047	-0.057
			446	-0.053	-0.062
			447	-0.057	-0.07
			448	-0.055	-0.076
			449	-0.047	-0.055
			450	-0.047	-0.043
			451	-0.043	-0.048
			452	-0.044	-0.047
			453	-0.037	-0.044
			454	-0.033	-0.032
			455	-0.04	-0.032
			456	-0.037	-0.039
			457	-0.034	-0.042
			458	-0.027	-0.031
			459	-0.04	-0.049
			460	-0.034	-0.037
			461	-0.037	-0.032
			462	-0.016	-0.022
			463	-0.031	-0.031
			464	-0.025	-0.019
			465	-0.016	-0.015
			466	-0.013	-0.01
			467	-0.016	-0.024
			468	-0.012	-0.019
			469	-0.019	-0.022
			470	-0.016	-0.027
			471	-0.009	-0.017
			472	-0.011	-0.026
			473	-0.012	-0.021
			474	-0.017	-0.021
			475	-0.004	-0.006
			476	-0.011	-0.012
			477	0.004	0.001
			478	-0.003	-0.009
			479	0.005	-0.004
			480	-0.003	-0.016
			481	0.005	-0.004
			482	0.001	-0.007
			483	0.003	-0.007
			484	0	-0.006
			485	0.003	-0.007
			486	0.006	-0.004
			487	0.009	0.002
			488	0.009	-0.009
			489	0.006	-0.004
			490	0.019	0.009
			491	0.015	0.002
			492	0.019	0.001
			493	0.018	0.003
			494	0.024	0.011
			495	0.026	0.009
			496	0.023	0.005
			497	0.023	0.007
			498	0.029	0.008
			499	0.029	0.009
			500	0.027	0.009
			501	0.033	0.007
			502	0.034	0.014
			503	0.036	0.012
			504	0.036	0.013
			505	0.039	0.021
			506	0.043	0.021
			507	0.039	0.016
			508	0.044	0.02
			509	0.039	0.013
			510	0.05	0.025
			511	0.053	0.029
			512	0.05	0.027
			513	0.052	0.026
			514	0.062	0.034
			515	0.06	0.035
			516	0.06	0.037
			517	0.059	0.035
			518	0.062	0.038
			519	0.067	0.038
			520	0.071	0.042
			521	0.071	0.046
			522	0.074	0.044
			523	0.071	0.035
			524	0.08	0.05
			525	0.074	0.042
			526	0.079	0.046
			527	0.075	0.038
			528	0.077	0.046
			529	0.084	0.05
			530	0.082	0.046
			531	0.085	0.044
			532	0.078	0.031
			533	0.086	0.043
			534	0.09	0.046
			535	0.085	0.041
			536	0.095	0.049
			537	0.098	0.054
			538	0.105	0.062
			539	0.101	0.05
			540	0.105	0.06
			541	0.097	0.055
			542	0.098	0.056
			543	0.102	0.056
			544	0.099	0.055
			545	0.107	0.061
			546	0.104	0.059
			547	0.104	0.056
			548	0.107	0.063
			549	0.11	0.068
			550	0.11	0.065
			551	0.111	0.064
			552	0.113	0.062
			553	0.108	0.056
			554	0.112	0.059
			555	0.109	0.053
			556	0.112	0.054
			557	0.113	0.056
			558	0.114	0.053
			559	0.114	0.049
			560	0.118	0.053
			561	0.117	0.053
			562	0.116	0.055
			563	0.117	0.057
			564	0.11	0.05
			565	0.111	0.055
			566	0.113	0.058
			567	0.112	0.058
			568	0.113	0.061
			569	0.107	0.058
			570	0.109	0.061
			571	0.108	0.059
			572	0.109	0.063
			573	0.108	0.064
			574	0.106	0.062
			575	0.108	0.066
			576	0.11	0.063
			577	0.106	0.064
			578	0.105	0.061
			579	0.107	0.065
			580	0.102	0.056
			581	0.105	0.058
			582	0.1	0.058
			583	0.104	0.063
			584	0.103	0.063
			585	0.099	0.059
			586	0.098	0.055
			587	0.099	0.057
			588	0.098	0.057
			589	0.096	0.052
			590	0.095	0.054
			591	0.096	0.053
			592	0.098	0.055
			593	0.095	0.05
			594	0.091	0.049
			595	0.09	0.048
			596	0.093	0.05
			597	0.086	0.045
			598	0.089	0.049
			599	0.087	0.044
			600	0.085	0.042
			601	0.088	0.046
			602	0.085	0.044
			603	0.087	0.045
			604	0.079	0.04
			605	0.082	0.041
			606	0.079	0.038
			607	0.081	0.042
			608	0.079	0.038
			609	0.076	0.033
			610	0.074	0.034
			611	0.073	0.034
			612	0.071	0.03
			613	0.072	0.028
			614	0.072	0.029
			615	0.07	0.028
			616	0.069	0.026
			617	0.068	0.027
			618	0.069	0.026
			619	0.067	0.026
			620	0.065	0.023
			621	0.066	0.025
			622	0.065	0.022
			623	0.061	0.021
			624	0.066	0.018
			625	0.058	0.013
			626	0.06	0.017
			627	0.061	0.014
			628	0.057	0.013
			629	0.057	0.008
			630	0.057	0.014
			631	0.056	0.013
			632	0.052	0.012
			633	0.053	0.011
			634	0.055	0.014
			635	0.05	0.009
			636	0.048	0.008
			637	0.052	0.009
			638	0.051	0.012
			639	0.05	0.01
			640	0.049	0.011
			641	0.048	0.009
			642	0.044	0.006
			643	0.041	0.006
			644	0.041	0.005
			645	0.039	0.005
			646	0.039	0.005
			647	0.034	0.001
			648	0.033	0
			649	0.034	0.003
			650	0.032	-0.001
			651	0.032	0.002
			652	0.03	0.001
			653	0.029	0
			654	0.029	-0.001
			655	0.03	0
			656	0.029	0
			657	0.027	-0.002
			658	0.024	-0.006
			659	0.025	-0.004
			660	0.025	-0.005
			661	0.023	-0.007
			662	0.022	-0.007
			663	0.02	-0.008
			664	0.022	-0.006
			665	0.021	-0.005
			666	0.019	-0.007
			667	0.019	-0.009
			668	0.019	-0.01
			669	0.017	-0.011
			670	0.014	-0.013
			671	0.015	-0.013
			672	0.016	-0.011
			673	0.011	-0.016
			674	0.013	-0.016
			675	0.014	-0.013
			676	0.01	-0.015
			677	0.012	-0.015
			678	0.014	-0.012
			679	0.01	-0.016
			680	0.013	-0.014
			681	0.008	-0.017
			682	0.011	-0.013
			683	0.008	-0.019
			684	0.011	-0.016
			685	0.008	-0.018
			686	0.005	-0.019
			687	0.006	-0.019
			688	0.006	-0.019
			689	0.005	-0.021
			690	0.008	-0.017
			691	0.005	-0.019
			692	0.005	-0.018
			693	0.005	-0.02
			694	0.004	-0.018
			695	0.003	-0.022
			696	0.002	-0.022
			697	0.001	-0.023
			698	0.002	-0.021
			699	0.004	-0.018
			700	-0.001	-0.025
			701	0.003	-0.019
			702	0.005	-0.019
			703	0.006	-0.017
			704	0.006	-0.018
			705	0.005	-0.021
			706	0.005	-0.017
			707	0.005	-0.019
			708	0.004	-0.019
			709	0.003	-0.021
			710	0.003	-0.023
			711	0.005	-0.019
			712	0.004	-0.02
			713	0.007	-0.018
			714	0.004	-0.022
			715	0.004	-0.019
			716	0.004	-0.021
			717	0.005	-0.018
			718	0.004	-0.02
			719	0.003	-0.018
			720	0.002	-0.02
			721	0.003	-0.019
			722	0.002	-0.02
			723	0.001	-0.021
			724	0.002	-0.018
			725	0	-0.019
			726	-0.002	-0.021
			727	0	-0.021
			728	-0.001	-0.022
			729	0	-0.02
			730	0	-0.02
			731	0.002	-0.016
			732	0.003	-0.013
			733	-0.001	-0.019
			734	-0.002	-0.018
			735	-0.002	-0.021
			736	-0.001	-0.019
			737	-0.002	-0.018
			738	-0.001	-0.018
			739	-0.001	-0.02
			740	-0.002	-0.018
			741	-0.001	-0.018
			742	-0.001	-0.017
			743	-0.003	-0.021
			744	-0.001	-0.017
			745	0.001	-0.015
			746	-0.002	-0.018
			747	0	-0.017
			748	-0.001	-0.019
			749	-0.003	-0.022
			750	0	-0.017
			751	0.002	-0.013
			752	-0.001	-0.016
			753	-0.002	-0.021
			754	-0.001	-0.017
			755	-0.002	-0.021
			756	0	-0.018
			757	0	-0.016
			758	-0.002	-0.018
			759	0	-0.017
			760	0.002	-0.011
			761	0.003	-0.005
			762	0.006	-0.001
			763	0.002	-0.002
			764	0.005	-0.001
			765	0.002	-0.004
			766	0.003	-0.005
			767	0.003	-0.004
			768	0.002	-0.004
			769	0	-0.005
			770	0.001	-0.004
			771	0.004	-0.002
			772	0.003	-0.004
			773	0.001	-0.004
			774	0.004	0.002
			775	0.003	0
			776	-0.001	-0.003
			777	0.001	-0.003
			778	0.003	-0.001
			779	0	-0.003
			780	0.001	0
			781	0.002	0.001
			782	0.001	-0.002
			783	0.001	-0.002
			784	0.001	-0.002
			785	0.002	0
			786	0	-0.002
			787	0.001	-0.001
			788	0.002	0.001
			789	0.003	0.003
			790	-0.001	-0.005
			791	-0.001	-0.005
			792	-0.001	-0.003
			793	-0.002	-0.002
			794	0.001	0.001
			795	0	0
			796	0	0.001
			797	-0.002	-0.004
			798	0.003	0.003
			799	0.001	0.003
			800	-0.001	-0.001

## Sheet: 2_green_M_0m
			Wavelength (nm)	2_green_M_0m	2_green_M_0m normalized for peak detection
			400	0.009	0.007
			401	0.008	0.043
			402	-0.016	0.021
			403	0.016	0.088
			404	0.011	0.074
			405	0.014	0.058
			406	0.006	0.031
			407	0.024	0.075
			408	-0.007	0.027
			409	0.032	0.069
			410	0.026	0.053
			411	0.041	0.111
			412	0.028	0.06
			413	0.033	0.06
			414	0.04	0.084
			415	0.062	0.09
			416	0.045	0.071
			417	0.029	0.036
			418	0.043	0.064
			419	0.054	0.071
			420	0.051	0.05
			421	0.053	0.051
			422	0.057	0.071
			423	0.074	0.082
			424	0.05	0.05
			425	0.068	0.071
			426	0.06	0.048
			427	0.06	0.074
			428	0.071	0.06
			429	0.066	0.049
			430	0.049	0.049
			431	0.058	0.048	For purified protein see clone 11- same protein sequence
			432	0.063	0.061
			433	0.056	0.058
			434	0.064	0.065
			435	0.07	0.069
			436	0.074	0.067
			437	0.074	0.059
			438	0.079	0.061
			439	0.069	0.062
			440	0.108	0.105
			441	0.107	0.092
			442	0.095	0.075
			443	0.097	0.094
			444	0.085	0.077
			445	0.112	0.102
			446	0.094	0.085
			447	0.097	0.084
			448	0.105	0.084
			449	0.109	0.101
			450	0.115	0.119
			451	0.116	0.111
			452	0.105	0.102
			453	0.123	0.116
			454	0.107	0.108
			455	0.114	0.122
			456	0.121	0.119
			457	0.117	0.109
			458	0.112	0.108
			459	0.115	0.106
			460	0.122	0.119
			461	0.119	0.124
			462	0.124	0.118
			463	0.119	0.119
			464	0.121	0.127
			465	0.136	0.137
			466	0.119	0.122
			467	0.135	0.127
			468	0.134	0.127
			469	0.141	0.138
			470	0.132	0.121
			471	0.127	0.119
			472	0.128	0.113
			473	0.134	0.125
			474	0.131	0.127
			475	0.137	0.135
			476	0.128	0.127
			477	0.14	0.137
			478	0.131	0.125
			479	0.142	0.133
			480	0.145	0.132
			481	0.145	0.136
			482	0.149	0.141
			483	0.143	0.133
			484	0.15	0.144
			485	0.155	0.145
			486	0.156	0.146
			487	0.157	0.15
			488	0.153	0.135
			489	0.156	0.146
			490	0.15	0.14
			491	0.155	0.142
			492	0.161	0.143
			493	0.163	0.148
			494	0.162	0.149
			495	0.168	0.151
			496	0.164	0.146
			497	0.164	0.148
			498	0.168	0.147
			499	0.169	0.149
			500	0.163	0.145
			501	0.169	0.143
			502	0.177	0.157
			503	0.176	0.152
			504	0.179	0.156
			505	0.172	0.154
			506	0.18	0.158
			507	0.18	0.157
			508	0.179	0.155
			509	0.177	0.151
			510	0.185	0.16
			511	0.187	0.163
			512	0.183	0.16
			513	0.188	0.162
			514	0.196	0.168
			515	0.19	0.165
			516	0.194	0.171
			517	0.201	0.177
			518	0.199	0.175
			519	0.198	0.169
			520	0.192	0.163
			521	0.191	0.166
			522	0.197	0.167
			523	0.203	0.167
			524	0.188	0.158
			525	0.198	0.166
			526	0.205	0.172
			527	0.198	0.161
			528	0.207	0.176
			529	0.211	0.177
			530	0.206	0.17
			531	0.203	0.162
			532	0.206	0.159
			533	0.199	0.156
			534	0.204	0.16
			535	0.21	0.166
			536	0.209	0.163
			537	0.217	0.173
			538	0.211	0.168
			539	0.204	0.153
			540	0.208	0.163
			541	0.208	0.166
			542	0.201	0.159
			543	0.203	0.157
			544	0.21	0.166
			545	0.202	0.156
			546	0.2	0.155
			547	0.187	0.139
			548	0.198	0.154
			549	0.194	0.152
			550	0.197	0.152
			551	0.196	0.149
			552	0.189	0.138
			553	0.189	0.137
			554	0.192	0.139
			555	0.189	0.133
			556	0.189	0.131
			557	0.188	0.131
			558	0.186	0.125
			559	0.178	0.113
			560	0.181	0.116
			561	0.176	0.112
			562	0.175	0.114
			563	0.175	0.115
			564	0.161	0.101
			565	0.167	0.111
			566	0.16	0.105
			567	0.159	0.105
			568	0.152	0.1
			569	0.147	0.098
			570	0.142	0.094
			571	0.141	0.092
			572	0.134	0.088
			573	0.137	0.093
			574	0.128	0.084
			575	0.125	0.083
			576	0.122	0.075
			577	0.12	0.078
			578	0.118	0.074
			579	0.115	0.073
			580	0.111	0.065
			581	0.111	0.064
			582	0.104	0.062
			583	0.104	0.063
			584	0.104	0.064
			585	0.099	0.059
			586	0.096	0.053
			587	0.1	0.058
			588	0.093	0.052
			589	0.088	0.044
			590	0.09	0.049
			591	0.085	0.042
			592	0.083	0.04
			593	0.081	0.036
			594	0.081	0.039
			595	0.079	0.037
			596	0.076	0.033
			597	0.077	0.036
			598	0.074	0.034
			599	0.074	0.031
			600	0.073	0.03
			601	0.069	0.027
			602	0.066	0.025
			603	0.065	0.023
			604	0.066	0.027
			605	0.062	0.021
			606	0.063	0.022
			607	0.065	0.026
			608	0.06	0.019
			609	0.063	0.02
			610	0.062	0.022
			611	0.06	0.021
			612	0.054	0.013
			613	0.059	0.015
			614	0.056	0.013
			615	0.055	0.013
			616	0.056	0.013
			617	0.056	0.015
			618	0.055	0.012
			619	0.053	0.012
			620	0.055	0.013
			621	0.054	0.013
			622	0.052	0.009
			623	0.051	0.011
			624	0.05	0.002
			625	0.052	0.007
			626	0.052	0.009
			627	0.048	0.001
			628	0.048	0.004
			629	0.047	-0.002
			630	0.048	0.005
			631	0.05	0.007
			632	0.05	0.01
			633	0.049	0.007
			634	0.045	0.004
			635	0.046	0.005
			636	0.048	0.008
			637	0.05	0.007
			638	0.046	0.007
			639	0.043	0.003
			640	0.045	0.007
			641	0.041	0.002
			642	0.042	0.004
			643	0.039	0.004
			644	0.04	0.004
			645	0.038	0.004
			646	0.036	0.002
			647	0.035	0.002
			648	0.036	0.003
			649	0.035	0.004
			650	0.034	0.001
			651	0.034	0.004
			652	0.035	0.006
			653	0.033	0.004
			654	0.033	0.003
			655	0.033	0.003
			656	0.032	0.003
			657	0.032	0.003
			658	0.032	0.002
			659	0.033	0.004
			660	0.033	0.003
			661	0.03	0
			662	0.032	0.003
			663	0.03	0.002
			664	0.031	0.003
			665	0.03	0.004
			666	0.032	0.006
			667	0.03	0.002
			668	0.031	0.002
			669	0.03	0.002
			670	0.028	0.001
			671	0.028	0
			672	0.026	-0.001
			673	0.027	0
			674	0.027	-0.002
			675	0.028	0.001
			676	0.026	0.001
			677	0.025	-0.002
			678	0.026	0
			679	0.024	-0.002
			680	0.023	-0.004
			681	0.024	-0.001
			682	0.025	0.001
			683	0.027	0
			684	0.027	0
			685	0.025	-0.001
			686	0.022	-0.002
			687	0.025	0
			688	0.024	-0.001
			689	0.023	-0.003
			690	0.025	0
			691	0.022	-0.002
			692	0.022	-0.001
			693	0.024	-0.001
			694	0.021	-0.001
			695	0.021	-0.004
			696	0.021	-0.003
			697	0.022	-0.002
			698	0.02	-0.003
			699	0.02	-0.002
			700	0.02	-0.004
			701	0.02	-0.002
			702	0.021	-0.003
			703	0.022	-0.001
			704	0.021	-0.003
			705	0.02	-0.006
			706	0.018	-0.004
			707	0.02	-0.004
			708	0.016	-0.007
			709	0.02	-0.004
			710	0.02	-0.006
			711	0.019	-0.005
			712	0.019	-0.005
			713	0.018	-0.007
			714	0.018	-0.008
			715	0.018	-0.005
			716	0.019	-0.006
			717	0.019	-0.004
			718	0.019	-0.005
			719	0.018	-0.003
			720	0.02	-0.002
			721	0.018	-0.004
			722	0.014	-0.008
			723	0.015	-0.007
			724	0.018	-0.002
			725	0.015	-0.004
			726	0.016	-0.003
			727	0.017	-0.004
			728	0.017	-0.004
			729	0.013	-0.007
			730	0.014	-0.006
			731	0.015	-0.003
			732	0.015	-0.001
			733	0.017	-0.001
			734	0.014	-0.002
			735	0.012	-0.007
			736	0.011	-0.007
			737	0.014	-0.002
			738	0.013	-0.004
			739	0.013	-0.006
			740	0.012	-0.004
			741	0.011	-0.006
			742	0.012	-0.004
			743	0.011	-0.007
			744	0.011	-0.005
			745	0.01	-0.006
			746	0.01	-0.006
			747	0.008	-0.009
			748	0.011	-0.007
			749	0.01	-0.009
			750	0.011	-0.006
			751	0.01	-0.005
			752	0.012	-0.003
			753	0.01	-0.009
			754	0.011	-0.005
			755	0.01	-0.009
			756	0.011	-0.007
			757	0.01	-0.006
			758	0.012	-0.004
			759	0.011	-0.006
			760	0.011	-0.002
			761	0.012	0.004
			762	0.014	0.007
			763	0.014	0.01
			764	0.012	0.006
			765	0.011	0.005
			766	0.012	0.004
			767	0.011	0.004
			768	0.012	0.006
			769	0.008	0.003
			770	0.009	0.004
			771	0.008	0.002
			772	0.008	0.001
			773	0.012	0.007
			774	0.007	0.005
			775	0.007	0.004
			776	0.006	0.004
			777	0.006	0.002
			778	0.006	0.002
			779	0.005	0.002
			780	0.005	0.004
			781	0.008	0.007
			782	0.008	0.005
			783	0.008	0.005
			784	0.009	0.006
			785	0.007	0.005
			786	0.007	0.005
			787	0.007	0.005
			788	0.003	0.002
			789	0.004	0.004
			790	0.004	0
			791	0.003	-0.001
			792	0.003	0.001
			793	0.002	0.002
			794	0.002	0.002
			795	0.003	0.003
			796	0.003	0.004
			797	0	-0.002
			798	0	0
			799	-0.001	0.001
			800	-0.003	-0.003

## Sheet: 3_blue_Q_20m
			Wavelength (nm)	3_blue_Q_20m	3_blue_Q_20m normalized for peak detection
			400	-0.066	-0.068
			401	-0.047	-0.012
			402	-0.036	0.001
			403	-0.067	0.005
			404	-0.047	0.016
			405	-0.067	-0.023
			406	-0.038	-0.013
			407	-0.053	-0.002
			408	-0.048	-0.014
			409	-0.036	0.001
			410	-0.026	0.001
			411	-0.037	0.033
			412	-0.03	0.002
			413	-0.035	-0.008
			414	-0.051	-0.007
			415	-0.036	-0.008
			416	-0.046	-0.02
			417	-0.03	-0.023
			418	-0.031	-0.01
			419	-0.041	-0.024
			420	-0.029	-0.03
			421	-0.013	-0.015
			422	-0.009	0.005
			423	-0.022	-0.014
			424	-0.028	-0.028
			425	-0.022	-0.019
			426	-0.036	-0.048
			427	0.001	0.015
			428	-0.019	-0.03
			429	-0.02	-0.037
			430	-0.024	-0.024
			431	-0.005	-0.015
			432	-0.006	-0.008
			433	-0.012	-0.01
			434	-0.028	-0.027
			435	-0.011	-0.012
			436	-0.008	-0.015
			437	-0.006	-0.021
			438	-0.003	-0.021
			439	-0.001	-0.008
			440	-0.008	-0.011
			441	0.007	-0.008
			442	-0.003	-0.023
			443	-0.006	-0.009
			444	0.009	0.001
			445	0.007	-0.003
			446	0.007	-0.002
			447	0.011	-0.002
			448	0.018	-0.003
			449	0.004	-0.004
			450	0.016	0.02
			451	0.024	0.019
			452	0.024	0.021
			453	0.031	0.024
			454	0.016	0.017
			455	0.023	0.031
			456	0.038	0.036
			457	0.025	0.017
			458	0.029	0.025
			459	0.028	0.019
			460	0.028	0.025
			461	0.045	0.05
			462	0.019	0.013
			463	0.028	0.028
			464	0.034	0.04
			465	0.051	0.052
			466	0.034	0.037
			467	0.056	0.048
			468	0.044	0.037
			469	0.042	0.039
			470	0.046	0.035
			471	0.051	0.043
			472	0.051	0.036
			473	0.062	0.053
			474	0.059	0.055
			475	0.065	0.063
			476	0.063	0.062
			477	0.066	0.063
			478	0.065	0.059
			479	0.074	0.065
			480	0.062	0.049
			481	0.063	0.054
			482	0.067	0.059
			483	0.067	0.057
			484	0.071	0.065
			485	0.084	0.074
			486	0.075	0.065
			487	0.083	0.076
			488	0.08	0.062
			489	0.077	0.067
			490	0.086	0.076
			491	0.086	0.073
			492	0.082	0.064
			493	0.088	0.073
			494	0.083	0.07
			495	0.088	0.071
			496	0.084	0.066
			497	0.09	0.074
			498	0.09	0.069
			499	0.091	0.071
			500	0.096	0.078
			501	0.098	0.072
			502	0.093	0.073
			503	0.096	0.072
			504	0.097	0.074
			505	0.095	0.077
			506	0.095	0.073
			507	0.098	0.075
			508	0.1	0.076
			509	0.096	0.07
			510	0.105	0.08
			511	0.102	0.078
			512	0.108	0.085
			513	0.108	0.082
			514	0.103	0.075
			515	0.105	0.08
			516	0.101	0.078
			517	0.105	0.081
			518	0.101	0.077
			519	0.099	0.07
			520	0.103	0.074
			521	0.096	0.071
			522	0.101	0.071
			523	0.094	0.058
			524	0.103	0.073
			525	0.098	0.066
			526	0.096	0.063
			527	0.093	0.056
			528	0.096	0.065
			529	0.098	0.064
			530	0.09	0.054
			531	0.099	0.058
			532	0.097	0.05
			533	0.091	0.048
			534	0.093	0.049
			535	0.089	0.045
			536	0.084	0.038
			537	0.086	0.042
			538	0.086	0.043
			539	0.086	0.035
			540	0.082	0.037
			541	0.082	0.04
			542	0.075	0.033
			543	0.078	0.032
			544	0.076	0.032
			545	0.079	0.033
			546	0.075	0.03
			547	0.07	0.022
			548	0.072	0.028
			549	0.074	0.032
			550	0.071	0.026
			551	0.073	0.026
			552	0.073	0.022
			553	0.074	0.022
			554	0.075	0.022
			555	0.078	0.022
			556	0.073	0.015
			557	0.08	0.023
			558	0.077	0.016
			559	0.075	0.01
			560	0.072	0.007
			561	0.074	0.01
			562	0.071	0.01
			563	0.07	0.01
			564	0.069	0.009
			565	0.067	0.011
			566	0.064	0.009
			567	0.062	0.008
			568	0.06	0.008
			569	0.058	0.009
			570	0.054	0.006
			571	0.05	0.001
			572	0.053	0.007
			573	0.049	0.005
			574	0.05	0.006
			575	0.047	0.005
			576	0.048	0.001
			577	0.044	0.002
			578	0.045	0.001
			579	0.042	0
			580	0.047	0.001
			581	0.045	-0.002
			582	0.04	-0.002
			583	0.039	-0.002
			584	0.04	0
			585	0.042	0.002
			586	0.04	-0.003
			587	0.037	-0.005
			588	0.036	-0.005
			589	0.042	-0.002
			590	0.039	-0.002
			591	0.039	-0.004
			592	0.039	-0.004
			593	0.037	-0.008
			594	0.038	-0.004
			595	0.035	-0.007
			596	0.034	-0.009
			597	0.036	-0.005
			598	0.032	-0.008
			599	0.032	-0.011
			600	0.03	-0.013
			601	0.032	-0.01
			602	0.03	-0.011
			603	0.032	-0.01
			604	0.034	-0.005
			605	0.029	-0.012
			606	0.03	-0.011
			607	0.032	-0.007
			608	0.031	-0.01
			609	0.029	-0.014
			610	0.029	-0.011
			611	0.029	-0.01
			612	0.027	-0.014
			613	0.029	-0.015
			614	0.028	-0.015
			615	0.027	-0.015
			616	0.028	-0.015
			617	0.027	-0.014
			618	0.028	-0.015
			619	0.025	-0.016
			620	0.027	-0.015
			621	0.029	-0.012
			622	0.03	-0.013
			623	0.028	-0.012
			624	0.027	-0.021
			625	0.027	-0.018
			626	0.026	-0.017
			627	0.028	-0.019
			628	0.026	-0.018
			629	0.027	-0.022
			630	0.029	-0.014
			631	0.026	-0.017
			632	0.024	-0.016
			633	0.026	-0.016
			634	0.026	-0.015
			635	0.025	-0.016
			636	0.023	-0.017
			637	0.026	-0.017
			638	0.021	-0.018
			639	0.025	-0.015
			640	0.02	-0.018
			641	0.019	-0.02
			642	0.02	-0.018
			643	0.02	-0.015
			644	0.019	-0.017
			645	0.018	-0.016
			646	0.017	-0.017
			647	0.017	-0.016
			648	0.017	-0.016
			649	0.016	-0.015
			650	0.014	-0.019
			651	0.017	-0.013
			652	0.015	-0.014
			653	0.013	-0.016
			654	0.015	-0.015
			655	0.012	-0.018
			656	0.013	-0.016
			657	0.014	-0.015
			658	0.012	-0.018
			659	0.015	-0.014
			660	0.013	-0.017
			661	0.015	-0.015
			662	0.013	-0.016
			663	0.014	-0.014
			664	0.014	-0.014
			665	0.014	-0.012
			666	0.015	-0.011
			667	0.014	-0.014
			668	0.017	-0.012
			669	0.014	-0.014
			670	0.016	-0.011
			671	0.015	-0.013
			672	0.014	-0.013
			673	0.013	-0.014
			674	0.013	-0.016
			675	0.013	-0.014
			676	0.013	-0.012
			677	0.013	-0.014
			678	0.013	-0.013
			679	0.014	-0.012
			680	0.014	-0.013
			681	0.013	-0.012
			682	0.011	-0.013
			683	0.012	-0.015
			684	0.013	-0.014
			685	0.014	-0.012
			686	0.014	-0.01
			687	0.015	-0.01
			688	0.01	-0.015
			689	0.01	-0.016
			690	0.012	-0.013
			691	0.015	-0.009
			692	0.012	-0.011
			693	0.012	-0.013
			694	0.01	-0.012
			695	0.014	-0.011
			696	0.015	-0.009
			697	0.012	-0.012
			698	0.011	-0.012
			699	0.011	-0.011
			700	0.009	-0.015
			701	0.01	-0.012
			702	0.014	-0.01
			703	0.011	-0.012
			704	0.01	-0.014
			705	0.011	-0.015
			706	0.011	-0.011
			707	0.009	-0.015
			708	0.012	-0.011
			709	0.012	-0.012
			710	0.011	-0.015
			711	0.011	-0.013
			712	0.011	-0.013
			713	0.013	-0.012
			714	0.009	-0.017
			715	0.009	-0.014
			716	0.011	-0.014
			717	0.012	-0.011
			718	0.009	-0.015
			719	0.009	-0.012
			720	0.009	-0.013
			721	0.007	-0.015
			722	0.009	-0.013
			723	0.003	-0.019
			724	0.006	-0.014
			725	0.005	-0.014
			726	0.006	-0.013
			727	0.009	-0.012
			728	0.007	-0.014
			729	0.006	-0.014
			730	0.005	-0.015
			731	0.006	-0.012
			732	0.002	-0.014
			733	0.005	-0.013
			734	0.007	-0.009
			735	0.006	-0.013
			736	0.002	-0.016
			737	0.003	-0.013
			738	0.003	-0.014
			739	0.004	-0.015
			740	0.004	-0.012
			741	0.003	-0.014
			742	0.002	-0.014
			743	0.002	-0.016
			744	0.002	-0.014
			745	0.003	-0.013
			746	0.003	-0.013
			747	0.004	-0.013
			748	0.001	-0.017
			749	0.004	-0.015
			750	0.003	-0.014
			751	0.003	-0.012
			752	0.002	-0.013
			753	0.005	-0.014
			754	0.001	-0.015
			755	0.003	-0.016
			756	0.004	-0.014
			757	0.003	-0.013
			758	0.003	-0.013
			759	0.001	-0.016
			760	0.003	-0.01
			761	0.003	-0.005
			762	0.005	-0.002
			763	0.005	0.001
			764	0.007	0.001
			765	0.005	-0.001
			766	0.006	-0.002
			767	0.006	-0.001
			768	0.002	-0.004
			769	0.004	-0.001
			770	0.003	-0.002
			771	0.004	-0.002
			772	0.004	-0.003
			773	0.006	0.001
			774	0.005	0.003
			775	0.003	0
			776	0.004	0.002
			777	0.004	0
			778	0.007	0.003
			779	0.006	0.003
			780	0.005	0.004
			781	0.004	0.003
			782	0.005	0.002
			783	0.006	0.003
			784	0.003	0
			785	0.006	0.004
			786	0.001	-0.001
			787	0.001	-0.001
			788	0.002	0.001
			789	-0.001	-0.001
			790	-0.001	-0.005
			791	0.001	-0.003
			792	0.001	-0.001
			793	0.001	0.001
			794	0.003	0.003
			795	0.001	0.001
			796	0.002	0.003
			797	0.001	-0.001
			798	0.002	0.002
			799	-0.001	0.001
			800	-0.004	-0.004

## Sheet: 4_blue_Q_20m
			wavelength	4_blue_Q_20m	4_blue_Q_20m normalized for peak detection
			400	-0.072	-0.074
			401	-0.043	-0.008
			402	-0.029	0.008
			403	-0.036	0.036
			404	-0.032	0.031
			405	-0.056	-0.012
			406	-0.036	-0.011
			407	-0.023	0.028
			408	-0.031	0.003
			409	-0.025	0.012
			410	-0.027	0
			411	-0.019	0.051
			412	-0.032	0
			413	-0.054	-0.027
			414	-0.002	0.042
			415	-0.027	0.001
			416	-0.04	-0.014
			417	-0.022	-0.015
			418	-0.03	-0.009
			419	-0.026	-0.009
			420	-0.008	-0.009
			421	-0.013	-0.015
			422	-0.009	0.005
			423	0.008	0.016
			424	-0.008	-0.008
			425	0.006	0.009
			426	0	-0.012
			427	0	0.014
			428	0.011	0
			429	0.014	-0.003
			430	0.035	0.035
			431	0.008	-0.002
			432	0.007	0.005
			433	0.019	0.021
			434	0.012	0.013
			435	0.031	0.03
			436	0.046	0.039
			437	0.028	0.013
			438	0.01	-0.008
			439	0.014	0.007
			440	0.028	0.025
			441	0.031	0.016
			442	0.041	0.021
			443	0.034	0.031
			444	0.037	0.029
			445	0.033	0.023
			446	0.023	0.014
			447	0.04	0.027
			448	0.052	0.031
			449	0.046	0.038
			450	0.056	0.06
			451	0.036	0.031
			452	0.052	0.049
			453	0.047	0.04
			454	0.05	0.051
			455	0.063	0.071
			456	0.051	0.049
			457	0.06	0.052
			458	0.068	0.064
			459	0.067	0.058
			460	0.063	0.06
			461	0.082	0.087
			462	0.068	0.062
			463	0.063	0.063
			464	0.061	0.067
			465	0.094	0.095
			466	0.07	0.073
			467	0.075	0.067
			468	0.082	0.075
			469	0.083	0.08
			470	0.097	0.086
			471	0.082	0.074
			472	0.089	0.074
			473	0.092	0.083
			474	0.084	0.08
			475	0.082	0.08
			476	0.091	0.09
			477	0.087	0.084
			478	0.093	0.087
			479	0.101	0.092
			480	0.103	0.09
			481	0.093	0.084
			482	0.098	0.09
			483	0.103	0.093
			484	0.103	0.097
			485	0.107	0.097
			486	0.098	0.088
			487	0.106	0.099
			488	0.106	0.088
			489	0.117	0.107
			490	0.126	0.116
			491	0.122	0.109
			492	0.122	0.104
			493	0.114	0.099
			494	0.121	0.108
			495	0.123	0.106
			496	0.123	0.105
			497	0.116	0.1
			498	0.125	0.104
			499	0.124	0.104
			500	0.132	0.114
			501	0.134	0.108
			502	0.123	0.103
			503	0.132	0.108
			504	0.13	0.107
			505	0.13	0.112
			506	0.133	0.111
			507	0.133	0.11
			508	0.137	0.113
			509	0.133	0.107
			510	0.138	0.113
			511	0.148	0.124
			512	0.135	0.112
			513	0.133	0.107
			514	0.132	0.104
			515	0.123	0.098
			516	0.117	0.094
			517	0.124	0.1
			518	0.125	0.101
			519	0.119	0.09
			520	0.126	0.097
			521	0.12	0.095
			522	0.12	0.09
			523	0.112	0.076
			524	0.118	0.088
			525	0.111	0.079
			526	0.111	0.078
			527	0.1	0.063
			528	0.109	0.078
			529	0.099	0.065
			530	0.108	0.072
			531	0.099	0.058
			532	0.096	0.049
			533	0.097	0.054
			534	0.099	0.055
			535	0.091	0.047
			536	0.088	0.042
			537	0.09	0.046
			538	0.089	0.046
			539	0.08	0.029
			540	0.077	0.032
			541	0.077	0.035
			542	0.078	0.036
			543	0.074	0.028
			544	0.065	0.021
			545	0.068	0.022
			546	0.065	0.02
			547	0.066	0.018
			548	0.062	0.018
			549	0.074	0.032
			550	0.059	0.014
			551	0.063	0.016
			552	0.06	0.009
			553	0.058	0.006
			554	0.066	0.013
			555	0.063	0.007
			556	0.061	0.003
			557	0.062	0.005
			558	0.064	0.003
			559	0.065	0
			560	0.064	-0.001
			561	0.061	-0.003
			562	0.057	-0.004
			563	0.059	-0.001
			564	0.06	0
			565	0.05	-0.006
			566	0.053	-0.002
			567	0.047	-0.007
			568	0.045	-0.007
			569	0.04	-0.009
			570	0.041	-0.007
			571	0.036	-0.013
			572	0.037	-0.009
			573	0.032	-0.012
			574	0.036	-0.008
			575	0.034	-0.008
			576	0.034	-0.013
			577	0.034	-0.008
			578	0.033	-0.011
			579	0.034	-0.008
			580	0.031	-0.015
			581	0.029	-0.018
			582	0.033	-0.009
			583	0.03	-0.011
			584	0.031	-0.009
			585	0.027	-0.013
			586	0.031	-0.012
			587	0.029	-0.013
			588	0.028	-0.013
			589	0.024	-0.02
			590	0.027	-0.014
			591	0.022	-0.021
			592	0.029	-0.014
			593	0.024	-0.021
			594	0.029	-0.013
			595	0.026	-0.016
			596	0.026	-0.017
			597	0.027	-0.014
			598	0.024	-0.016
			599	0.025	-0.018
			600	0.024	-0.019
			601	0.025	-0.017
			602	0.026	-0.015
			603	0.022	-0.02
			604	0.026	-0.013
			605	0.023	-0.018
			606	0.022	-0.019
			607	0.02	-0.019
			608	0.023	-0.018
			609	0.024	-0.019
			610	0.02	-0.02
			611	0.023	-0.016
			612	0.023	-0.018
			613	0.025	-0.019
			614	0.025	-0.018
			615	0.024	-0.018
			616	0.016	-0.027
			617	0.02	-0.021
			618	0.023	-0.02
			619	0.022	-0.019
			620	0.022	-0.02
			621	0.02	-0.021
			622	0.023	-0.02
			623	0.023	-0.017
			624	0.017	-0.031
			625	0.026	-0.019
			626	0.023	-0.02
			627	0.027	-0.02
			628	0.023	-0.021
			629	0.023	-0.026
			630	0.019	-0.024
			631	0.023	-0.02
			632	0.021	-0.019
			633	0.02	-0.022
			634	0.022	-0.019
			635	0.018	-0.023
			636	0.018	-0.022
			637	0.02	-0.023
			638	0.018	-0.021
			639	0.018	-0.022
			640	0.022	-0.016
			641	0.02	-0.019
			642	0.019	-0.019
			643	0.018	-0.017
			644	0.017	-0.019
			645	0.017	-0.017
			646	0.018	-0.016
			647	0.016	-0.017
			648	0.015	-0.018
			649	0.015	-0.016
			650	0.016	-0.017
			651	0.014	-0.016
			652	0.014	-0.015
			653	0.014	-0.015
			654	0.014	-0.016
			655	0.014	-0.016
			656	0.015	-0.014
			657	0.014	-0.015
			658	0.014	-0.016
			659	0.012	-0.017
			660	0.014	-0.016
			661	0.012	-0.018
			662	0.012	-0.017
			663	0.012	-0.016
			664	0.011	-0.017
			665	0.011	-0.015
			666	0.012	-0.014
			667	0.012	-0.016
			668	0.009	-0.02
			669	0.012	-0.016
			670	0.01	-0.017
			671	0.011	-0.017
			672	0.01	-0.017
			673	0.01	-0.017
			674	0.012	-0.017
			675	0.011	-0.016
			676	0.008	-0.017
			677	0.009	-0.018
			678	0.012	-0.014
			679	0.011	-0.015
			680	0.01	-0.017
			681	0.01	-0.015
			682	0.011	-0.013
			683	0.006	-0.021
			684	0.01	-0.017
			685	0.011	-0.015
			686	0.01	-0.014
			687	0.011	-0.014
			688	0.01	-0.015
			689	0.009	-0.017
			690	0.009	-0.016
			691	0.01	-0.014
			692	0.009	-0.014
			693	0.009	-0.016
			694	0.01	-0.012
			695	0.008	-0.017
			696	0.009	-0.015
			697	0.012	-0.012
			698	0.008	-0.015
			699	0.01	-0.012
			700	0.009	-0.015
			701	0.011	-0.011
			702	0.008	-0.016
			703	0.007	-0.016
			704	0.008	-0.016
			705	0.008	-0.018
			706	0.007	-0.015
			707	0.006	-0.018
			708	0.007	-0.016
			709	0.008	-0.016
			710	0.01	-0.016
			711	0.009	-0.015
			712	0.006	-0.018
			713	0.009	-0.016
			714	0.011	-0.015
			715	0.007	-0.016
			716	0.007	-0.018
			717	0.005	-0.018
			718	0.006	-0.018
			719	0.008	-0.013
			720	0.006	-0.016
			721	0.005	-0.017
			722	0.007	-0.015
			723	0.008	-0.014
			724	0.008	-0.012
			725	0.005	-0.014
			726	0.004	-0.015
			727	0.007	-0.014
			728	0.004	-0.017
			729	0.006	-0.014
			730	0.006	-0.014
			731	0.004	-0.014
			732	0.003	-0.013
			733	0.002	-0.016
			734	0.003	-0.013
			735	0.002	-0.017
			736	0.002	-0.016
			737	0.001	-0.015
			738	0.002	-0.015
			739	0.001	-0.018
			740	0.001	-0.015
			741	0	-0.017
			742	0.001	-0.015
			743	0.002	-0.016
			744	0	-0.016
			745	0	-0.016
			746	0.002	-0.014
			747	0	-0.017
			748	0	-0.018
			749	0.001	-0.018
			750	0.001	-0.016
			751	-0.001	-0.016
			752	-0.001	-0.016
			753	0	-0.019
			754	-0.001	-0.017
			755	-0.001	-0.02
			756	0.001	-0.017
			757	0.002	-0.014
			758	-0.001	-0.017
			759	0	-0.017
			760	0	-0.013
			761	0.002	-0.006
			762	0.001	-0.006
			763	0.005	0.001
			764	0.004	-0.002
			765	0.004	-0.002
			766	0.002	-0.006
			767	0.001	-0.006
			768	0.001	-0.005
			769	0	-0.005
			770	0.002	-0.003
			771	0.001	-0.005
			772	0.001	-0.006
			773	0	-0.005
			774	0.001	-0.001
			775	0	-0.003
			776	0	-0.002
			777	-0.001	-0.005
			778	0.002	-0.002
			779	0.002	-0.001
			780	-0.001	-0.002
			781	0.001	0
			782	0	-0.003
			783	-0.002	-0.005
			784	0	-0.003
			785	0	-0.002
			786	-0.001	-0.003
			787	-0.002	-0.004
			788	0	-0.001
			789	0	0
			790	-0.001	-0.005
			791	0.001	-0.003
			792	-0.003	-0.005
			793	-0.001	-0.001
			794	-0.006	-0.006
			795	-0.002	-0.002
			796	-0.001	0
			797	-0.002	-0.004
			798	-0.001	-0.001
			799	-0.003	-0.001
			800	0.003	0.003

## Sheet: 5_blue_Q_20m
			Wavelength (nm)	5_blue_Q_20m	5_blue_Q_20m normalized for peak detection
			400	-0.056	-0.058
			401	-0.081	-0.046
			402	-0.073	-0.036
			403	-0.054	0.018
			404	-0.073	-0.01
			405	-0.047	-0.003
			406	-0.036	-0.011
			407	-0.061	-0.01
			408	-0.071	-0.037
			409	-0.051	-0.014
			410	-0.05	-0.023
			411	-0.022	0.048
			412	-0.024	0.008
			413	-0.038	-0.011
			414	-0.019	0.025
			415	-0.034	-0.006
			416	-0.013	0.013
			417	-0.031	-0.024
			418	-0.028	-0.007
			419	-0.031	-0.014
			420	-0.038	-0.039
			421	-0.025	-0.027
			422	-0.023	-0.009
			423	-0.036	-0.028
			424	-0.037	-0.037
			425	-0.029	-0.026
			426	-0.038	-0.05
			427	-0.02	-0.006
			428	-0.039	-0.05
			429	-0.019	-0.036
			430	-0.021	-0.021
			431	-0.004	-0.014
			432	-0.015	-0.017
			433	-0.015	-0.013
			434	-0.009	-0.008
			435	-0.02	-0.021
			436	-0.018	-0.025
			437	-0.018	-0.033
			438	-0.007	-0.025
			439	0	-0.007
			440	-0.003	-0.006
			441	-0.012	-0.027
			442	-0.014	-0.034
			443	-0.009	-0.012
			444	0	-0.008
			445	-0.012	-0.022
			446	0.007	-0.002
			447	0.002	-0.011
			448	0.01	-0.011
			449	0.003	-0.005
			450	0.009	0.013
			451	0.007	0.002
			452	0.006	0.003
			453	0.021	0.014
			454	0.01	0.011
			455	0.009	0.017
			456	0.011	0.009
			457	0.002	-0.006
			458	0.021	0.017
			459	0.019	0.01
			460	0.028	0.025
			461	0.023	0.028
			462	0.027	0.021
			463	0.026	0.026
			464	0.023	0.029
			465	0.029	0.03
			466	0.039	0.042
			467	0.038	0.03
			468	0.035	0.028
			469	0.035	0.032
			470	0.032	0.021
			471	0.046	0.038
			472	0.045	0.03
			473	0.041	0.032
			474	0.05	0.046
			475	0.057	0.055
			476	0.049	0.048
			477	0.05	0.047
			478	0.053	0.047
			479	0.052	0.043
			480	0.063	0.05
			481	0.057	0.048
			482	0.065	0.057
			483	0.064	0.054
			484	0.064	0.058
			485	0.066	0.056
			486	0.071	0.061
			487	0.068	0.061
			488	0.072	0.054
			489	0.068	0.058
			490	0.075	0.065
			491	0.075	0.062
			492	0.071	0.053
			493	0.073	0.058
			494	0.073	0.06
			495	0.076	0.059
			496	0.076	0.058
			497	0.077	0.061
			498	0.082	0.061
			499	0.078	0.058
			500	0.08	0.062
			501	0.083	0.057
			502	0.085	0.065
			503	0.082	0.058
			504	0.086	0.063
			505	0.09	0.072
			506	0.088	0.066
			507	0.089	0.066
			508	0.079	0.055
			509	0.087	0.061
			510	0.089	0.064
			511	0.092	0.068
			512	0.099	0.076
			513	0.101	0.075
			514	0.101	0.073
			515	0.091	0.066
			516	0.091	0.068
			517	0.097	0.073
			518	0.1	0.076
			519	0.094	0.065
			520	0.091	0.062
			521	0.096	0.071
			522	0.106	0.076
			523	0.098	0.062
			524	0.098	0.068
			525	0.09	0.058
			526	0.089	0.056
			527	0.094	0.057
			528	0.096	0.065
			529	0.089	0.055
			530	0.089	0.053
			531	0.089	0.048
			532	0.089	0.042
			533	0.083	0.04
			534	0.084	0.04
			535	0.085	0.041
			536	0.079	0.033
			537	0.084	0.04
			538	0.083	0.04
			539	0.086	0.035
			540	0.084	0.039
			541	0.079	0.037
			542	0.081	0.039
			543	0.077	0.031
			544	0.077	0.033
			545	0.074	0.028
			546	0.07	0.025
			547	0.072	0.024
			548	0.073	0.029
			549	0.067	0.025
			550	0.069	0.024
			551	0.077	0.03
			552	0.069	0.018
			553	0.077	0.025
			554	0.075	0.022
			555	0.073	0.017
			556	0.075	0.017
			557	0.078	0.021
			558	0.075	0.014
			559	0.078	0.013
			560	0.076	0.011
			561	0.071	0.007
			562	0.073	0.012
			563	0.068	0.008
			564	0.069	0.009
			565	0.065	0.009
			566	0.062	0.007
			567	0.063	0.009
			568	0.061	0.009
			569	0.057	0.008
			570	0.058	0.01
			571	0.051	0.002
			572	0.053	0.007
			573	0.051	0.007
			574	0.05	0.006
			575	0.047	0.005
			576	0.045	-0.002
			577	0.043	0.001
			578	0.047	0.003
			579	0.045	0.003
			580	0.044	-0.002
			581	0.043	-0.004
			582	0.04	-0.002
			583	0.039	-0.002
			584	0.04	0
			585	0.038	-0.002
			586	0.045	0.002
			587	0.039	-0.003
			588	0.038	-0.003
			589	0.038	-0.006
			590	0.038	-0.003
			591	0.038	-0.005
			592	0.038	-0.005
			593	0.036	-0.009
			594	0.036	-0.006
			595	0.035	-0.007
			596	0.035	-0.008
			597	0.036	-0.005
			598	0.035	-0.005
			599	0.036	-0.007
			600	0.037	-0.006
			601	0.033	-0.009
			602	0.031	-0.01
			603	0.03	-0.012
			604	0.033	-0.006
			605	0.03	-0.011
			606	0.033	-0.008
			607	0.033	-0.006
			608	0.031	-0.01
			609	0.029	-0.014
			610	0.027	-0.013
			611	0.027	-0.012
			612	0.028	-0.013
			613	0.027	-0.017
			614	0.027	-0.016
			615	0.029	-0.013
			616	0.027	-0.016
			617	0.03	-0.011
			618	0.026	-0.017
			619	0.029	-0.012
			620	0.03	-0.012
			621	0.027	-0.014
			622	0.03	-0.013
			623	0.026	-0.014
			624	0.026	-0.022
			625	0.026	-0.019
			626	0.031	-0.012
			627	0.031	-0.016
			628	0.028	-0.016
			629	0.03	-0.019
			630	0.027	-0.016
			631	0.026	-0.017
			632	0.026	-0.014
			633	0.026	-0.016
			634	0.028	-0.013
			635	0.027	-0.014
			636	0.028	-0.012
			637	0.024	-0.019
			638	0.027	-0.012
			639	0.024	-0.016
			640	0.024	-0.014
			641	0.023	-0.016
			642	0.023	-0.015
			643	0.021	-0.014
			644	0.021	-0.015
			645	0.021	-0.013
			646	0.02	-0.014
			647	0.02	-0.013
			648	0.018	-0.015
			649	0.019	-0.012
			650	0.018	-0.015
			651	0.02	-0.01
			652	0.018	-0.011
			653	0.017	-0.012
			654	0.017	-0.013
			655	0.016	-0.014
			656	0.016	-0.013
			657	0.018	-0.011
			658	0.017	-0.013
			659	0.017	-0.012
			660	0.015	-0.015
			661	0.018	-0.012
			662	0.018	-0.011
			663	0.015	-0.013
			664	0.017	-0.011
			665	0.015	-0.011
			666	0.017	-0.009
			667	0.017	-0.011
			668	0.015	-0.014
			669	0.016	-0.012
			670	0.017	-0.01
			671	0.018	-0.01
			672	0.013	-0.014
			673	0.015	-0.012
			674	0.014	-0.015
			675	0.016	-0.011
			676	0.016	-0.009
			677	0.016	-0.011
			678	0.017	-0.009
			679	0.014	-0.012
			680	0.013	-0.014
			681	0.015	-0.01
			682	0.014	-0.01
			683	0.015	-0.012
			684	0.018	-0.009
			685	0.014	-0.012
			686	0.014	-0.01
			687	0.015	-0.01
			688	0.016	-0.009
			689	0.014	-0.012
			690	0.012	-0.013
			691	0.015	-0.009
			692	0.012	-0.011
			693	0.013	-0.012
			694	0.011	-0.011
			695	0.012	-0.013
			696	0.015	-0.009
			697	0.013	-0.011
			698	0.013	-0.01
			699	0.012	-0.01
			700	0.012	-0.012
			701	0.01	-0.012
			702	0.014	-0.01
			703	0.013	-0.01
			704	0.011	-0.013
			705	0.012	-0.014
			706	0.012	-0.01
			707	0.013	-0.011
			708	0.014	-0.009
			709	0.012	-0.012
			710	0.012	-0.014
			711	0.012	-0.012
			712	0.012	-0.012
			713	0.012	-0.013
			714	0.012	-0.014
			715	0.011	-0.012
			716	0.01	-0.015
			717	0.009	-0.014
			718	0.011	-0.013
			719	0.009	-0.012
			720	0.01	-0.012
			721	0.012	-0.01
			722	0.008	-0.014
			723	0.007	-0.015
			724	0.009	-0.011
			725	0.009	-0.01
			726	0.009	-0.01
			727	0.01	-0.011
			728	0.007	-0.014
			729	0.007	-0.013
			730	0.006	-0.014
			731	0.007	-0.011
			732	0.008	-0.008
			733	0.003	-0.015
			734	0.008	-0.008
			735	0.005	-0.014
			736	0.004	-0.014
			737	0.006	-0.01
			738	0.005	-0.012
			739	0.009	-0.01
			740	0.005	-0.011
			741	0.005	-0.012
			742	0.006	-0.01
			743	0.006	-0.012
			744	0.004	-0.012
			745	0.004	-0.012
			746	0.002	-0.014
			747	0.004	-0.013
			748	0.004	-0.014
			749	0.006	-0.013
			750	0.007	-0.01
			751	0.001	-0.014
			752	0.003	-0.012
			753	0.004	-0.015
			754	0.002	-0.014
			755	0.003	-0.016
			756	0.005	-0.013
			757	0.002	-0.014
			758	0	-0.016
			759	0.004	-0.013
			760	0.005	-0.008
			761	0.009	0.001
			762	0.007	0
			763	0.009	0.005
			764	0.008	0.002
			765	0.007	0.001
			766	0.008	0
			767	0.008	0.001
			768	0.007	0.001
			769	0.006	0.001
			770	0.007	0.002
			771	0.006	0
			772	0.01	0.003
			773	0.005	0
			774	0.005	0.003
			775	0.007	0.004
			776	0.009	0.007
			777	0.007	0.003
			778	0.004	0
			779	0.006	0.003
			780	0.002	0.001
			781	0.005	0.004
			782	0.003	0
			783	0.004	0.001
			784	0.002	-0.001
			785	0.003	0.001
			786	0.002	0
			787	0.001	-0.001
			788	0	-0.001
			789	0.001	0.001
			790	0	-0.004
			791	0	-0.004
			792	0.003	0.001
			793	0.002	0.002
			794	0.002	0.002
			795	0	0
			796	0.002	0.003
			797	-0.003	-0.005
			798	-0.001	-0.001
			799	0.001	0.003
			800	-0.001	-0.001

## Sheet: 6_green_M_20m
				Wavelength (nm)	6_green_M_20m	6_green_M_20m normalized for peak detection
				400	0.043	-0.151
				401	0.035	-0.123
				402	0.016	-0.151
				403	0.032	-0.117
				404	0.025	-0.107
				405	0.019	-0.135
				406	0.024	-0.141
				407	0.049	-0.086
				408	0.052	-0.111
				409	0.027	-0.132
				410	0.042	-0.123
				411	0.056	-0.073
				412	0.05	-0.094
				413	0.039	-0.098
				414	0.06	-0.079
				415	0.055	-0.09
				416	0.064	-0.093
				417	0.071	-0.089
				418	0.059	-0.093
				419	0.048	-0.104
				420	0.053	-0.112
				421	0.051	-0.099
				422	0.065	-0.081
				423	0.059	-0.072
				424	0.067	-0.076
				425	0.065	-0.073
				426	0.077	-0.077
				427	0.086	-0.038
				428	0.077	-0.075
				429	0.083	-0.066
				430	0.08	-0.065
				431	0.086	-0.062	For purified protein see clone 13- same protein sequence
				432	0.091	-0.03
				433	0.074	-0.065
				434	0.079	-0.058
				435	0.1	-0.022
				436	0.087	-0.056
				437	0.084	-0.067
				438	0.09	-0.059
				439	0.087	-0.061
				440	0.087	-0.056
				441	0.09	-0.054
				442	0.081	-0.065
				443	0.103	-0.031
				444	0.09	-0.047
				445	0.096	-0.046
				446	0.101	-0.026
				447	0.105	-0.037
				448	0.104	-0.036
				449	0.089	-0.048
				450	0.105	-0.019
				451	0.099	-0.033
				452	0.095	-0.032
				453	0.103	-0.02
				454	0.101	-0.013
				455	0.092	-0.023
				456	0.094	-0.04
				457	0.107	-0.023
				458	0.106	-0.02
				459	0.094	-0.04
				460	0.115	0.001
				461	0.109	-0.01
				462	0.111	-0.009
				463	0.12	0.009
				464	0.123	0.02
				465	0.116	0.013
				466	0.125	0.018
				467	0.124	0.007
				468	0.129	0.009
				469	0.122	0.016
				470	0.128	0.014
				471	0.126	0.012
				472	0.135	0.018
				473	0.144	0.041
				474	0.147	0.043
				475	0.142	0.048
				476	0.142	0.039
				477	0.135	0.036
				478	0.142	0.029
				479	0.142	0.04
				480	0.156	0.053
				481	0.15	0.051
				482	0.152	0.054
				483	0.145	0.039
				484	0.148	0.054
				485	0.152	0.057
				486	0.158	0.06
				487	0.149	0.053
				488	0.16	0.056
				489	0.156	0.06
				490	0.167	0.074
				491	0.152	0.059
				492	0.159	0.059
				493	0.161	0.067
				494	0.158	0.071
				495	0.161	0.07
				496	0.161	0.07
				497	0.164	0.075
				498	0.166	0.074
				499	0.174	0.086
				500	0.171	0.089
				501	0.164	0.072
				502	0.175	0.095
				503	0.172	0.087
				504	0.176	0.085
				505	0.183	0.109
				506	0.182	0.106
				507	0.183	0.11
				508	0.18	0.101
				509	0.187	0.103
				510	0.189	0.109
				511	0.19	0.118
				512	0.184	0.113
				513	0.191	0.114
				514	0.187	0.115
				515	0.189	0.111
				516	0.191	0.129
				517	0.19	0.126
				518	0.199	0.13
				519	0.196	0.128
				520	0.196	0.132
				521	0.204	0.138
				522	0.192	0.122
				523	0.205	0.123
				524	0.204	0.139
				525	0.198	0.13
				526	0.189	0.12
				527	0.194	0.125
				528	0.199	0.142
				529	0.189	0.123
				530	0.201	0.131
				531	0.209	0.141
				532	0.197	0.124
				533	0.202	0.122
				534	0.203	0.133
				535	0.205	0.13
				536	0.202	0.135
				537	0.211	0.154
				538	0.212	0.154
				539	0.21	0.144
				540	0.207	0.151
				541	0.203	0.148
				542	0.2	0.145
				543	0.2	0.138
				544	0.207	0.154
				545	0.201	0.144
				546	0.199	0.144
				547	0.2	0.146
				548	0.199	0.149
				549	0.197	0.153
				550	0.198	0.152
				551	0.193	0.143
				552	0.189	0.14
				553	0.19	0.138
				554	0.191	0.137
				555	0.188	0.138
				556	0.186	0.14
				557	0.188	0.141
				558	0.187	0.141
				559	0.184	0.13
				560	0.178	0.131
				561	0.177	0.13
				562	0.178	0.134
				563	0.173	0.129
				564	0.166	0.117
				565	0.163	0.118
				566	0.163	0.118
				567	0.16	0.11
				568	0.152	0.109
				569	0.154	0.114
				570	0.144	0.102
				571	0.138	0.097
				572	0.14	0.098
				573	0.139	0.101
				574	0.134	0.094
				575	0.13	0.09
				576	0.129	0.088
				577	0.124	0.089
				578	0.121	0.08
				579	0.119	0.082
				580	0.117	0.075
				581	0.113	0.077
				582	0.115	0.078
				583	0.109	0.077
				584	0.107	0.073
				585	0.105	0.071
				586	0.098	0.064
				587	0.096	0.059
				588	0.097	0.062
				589	0.094	0.058
				590	0.093	0.064
				591	0.093	0.062
				592	0.091	0.058
				593	0.084	0.05
				594	0.086	0.051
				595	0.086	0.055
				596	0.085	0.055
				597	0.08	0.053
				598	0.08	0.048
				599	0.078	0.045
				600	0.075	0.039
				601	0.076	0.046
				602	0.074	0.043
				603	0.072	0.037
				604	0.069	0.04
				605	0.069	0.039
				606	0.066	0.034
				607	0.065	0.041
				608	0.065	0.033
				609	0.065	0.033
				610	0.065	0.038
				611	0.064	0.039
				612	0.063	0.039
				613	0.062	0.031
				614	0.06	0.035
				615	0.059	0.032
				616	0.059	0.037
				617	0.058	0.035
				618	0.055	0.029
				619	0.056	0.031
				620	0.054	0.032
				621	0.056	0.033
				622	0.055	0.034
				623	0.055	0.038
				624	0.052	0.025
				625	0.051	0.03
				626	0.051	0.032
				627	0.053	0.027
				628	0.051	0.034
				629	0.051	0.032
				630	0.052	0.035
				631	0.052	0.035
				632	0.052	0.04
				633	0.047	0.033
				634	0.049	0.031
				635	0.049	0.032
				636	0.048	0.032
				637	0.048	0.029
				638	0.049	0.035
				639	0.047	0.029
				640	0.046	0.031
				641	0.045	0.027
				642	0.044	0.026
				643	0.044	0.029
				644	0.041	0.025
				645	0.04	0.024
				646	0.041	0.025
				647	0.038	0.021
				648	0.039	0.02
				649	0.039	0.022
				650	0.038	0.019
				651	0.038	0.022
				652	0.037	0.02
				653	0.037	0.021
				654	0.038	0.02
				655	0.036	0.018
				656	0.037	0.021
				657	0.036	0.019
				658	0.035	0.018
				659	0.035	0.017
				660	0.035	0.018
				661	0.035	0.017
				662	0.036	0.018
				663	0.035	0.02
				664	0.035	0.019
				665	0.034	0.02
				666	0.033	0.019
				667	0.033	0.017
				668	0.035	0.019
				669	0.032	0.016
				670	0.033	0.017
				671	0.033	0.017
				672	0.031	0.014
				673	0.031	0.011
				674	0.031	0.013
				675	0.032	0.017
				676	0.032	0.018
				677	0.031	0.015
				678	0.032	0.019
				679	0.031	0.018
				680	0.029	0.01
				681	0.029	0.015
				682	0.032	0.021
				683	0.028	0.014
				684	0.028	0.013
				685	0.03	0.016
				686	0.029	0.017
				687	0.029	0.017
				688	0.029	0.015
				689	0.027	0.016
				690	0.03	0.018
				691	0.027	0.014
				692	0.027	0.019
				693	0.028	0.016
				694	0.027	0.018
				695	0.026	0.013
				696	0.028	0.014
				697	0.026	0.017
				698	0.023	0.015
				699	0.026	0.018
				700	0.025	0.014
				701	0.024	0.016
				702	0.023	0.01
				703	0.02	0.01
				704	0.024	0.014
				705	0.024	0.012
				706	0.021	0.013
				707	0.022	0.012
				708	0.023	0.012
				709	0.024	0.013
				710	0.021	0.011
				711	0.023	0.016
				712	0.022	0.011
				713	0.023	0.012
				714	0.021	0.011
				715	0.021	0.014
				716	0.022	0.013
				717	0.019	0.015
				718	0.022	0.008
				719	0.02	0.011
				720	0.02	0.01
				721	0.02	0.014
				722	0.02	0.01
				723	0.018	0.008
				724	0.018	0.011
				725	0.018	0.012
				726	0.016	0.011
				727	0.016	0.007
				728	0.017	0.008
				729	0.017	0.009
				730	0.013	0.005
				731	0.015	0.008
				732	0.014	0.006
				733	0.013	0.006
				734	0.013	0.006
				735	0.014	0.006
				736	0.013	0.006
				737	0.013	0.005
				738	0.012	0.004
				739	0.012	0.003
				740	0.012	0.006
				741	0.011	0.001
				742	0.012	0.007
				743	0.011	0.002
				744	0.009	0.004
				745	0.011	0.008
				746	0.011	0.006
				747	0.009	0.002
				748	0.01	0.002
				749	0.009	0.001
				750	0.009	0.001
				751	0.009	0.004
				752	0.01	0.007
				753	0.01	0.002
				754	0.007	0.001
				755	0.007	-0.001
				756	0.007	0
				757	0.007	0
				758	0.005	0.002
				759	0.008	0.001
				760	0.009	0.002
				761	0.007	0.001
				762	0.01	0.004
				763	0.007	0.004
				764	0.009	0.004
				765	0.008	0.003
				766	0.008	0.001
				767	0.007	-0.002
				768	0.009	0.003
				769	0.007	0.003
				770	0.008	0.003
				771	0.009	-0.001
				772	0.008	0.001
				773	0.007	0
				774	0.007	0.004
				775	0.007	0.003
				776	0.006	0.003
				777	0.005	0.001
				778	0.007	0.003
				779	0.006	0.004
				780	0.007	0.006
				781	0.005	0.005
				782	0.003	0.002
				783	0.004	0.002
				784	0.004	0.001
				785	0.006	0.002
				786	0.004	0.002
				787	0.001	-0.002
				788	0.001	0
				789	0.002	0
				790	0.003	-0.003
				791	0.001	-0.002
				792	0.002	0
				793	0.004	0.002
				794	0.002	0
				795	0	0.002
				796	0.001	-0.001
				797	0	0
				798	0.001	0.002
				799	0.001	0.004
				800	-0.003	-0.004

## Sheet: 7_blue_Q_20m
			Wavelength (nm)	7_blue_Q_20m	7_blue_Q_20m normalized for peak detection
			400	-0.094	-0.096
			401	-0.082	-0.047
			402	-0.091	-0.054
			403	-0.093	-0.021
			404	-0.087	-0.024
			405	-0.105	-0.061
			406	-0.071	-0.046
			407	-0.081	-0.03
			408	-0.063	-0.029
			409	-0.088	-0.051
			410	-0.045	-0.018
			411	-0.05	0.02
			412	-0.053	-0.021
			413	-0.035	-0.008
			414	-0.035	0.009
			415	-0.045	-0.017
			416	-0.051	-0.025
			417	-0.035	-0.028
			418	-0.037	-0.016
			419	-0.041	-0.024
			420	-0.04	-0.041
			421	-0.021	-0.023
			422	-0.034	-0.02
			423	-0.027	-0.019
			424	-0.037	-0.037
			425	-0.005	-0.002
			426	-0.027	-0.039
			427	-0.023	-0.009
			428	-0.022	-0.033
			429	-0.026	-0.043
			430	-0.003	-0.003
			431	-0.014	-0.024
			432	-0.003	-0.005
			433	0.004	0.006
			434	-0.02	-0.019
			435	0.003	0.002
			436	0.006	-0.001
			437	0.005	-0.01
			438	-0.013	-0.031
			439	-0.006	-0.013
			440	-0.008	-0.011
			441	-0.017	-0.032
			442	0	-0.02
			443	0	-0.003
			444	0	-0.008
			445	0.012	0.002
			446	0.02	0.011
			447	0.016	0.003
			448	0.007	-0.014
			449	0.021	0.013
			450	0.011	0.015
			451	0.031	0.026
			452	0.023	0.02
			453	0.046	0.039
			454	0.03	0.031
			455	0.032	0.04
			456	0.057	0.055
			457	0.029	0.021
			458	0.04	0.036
			459	0.032	0.023
			460	0.04	0.037
			461	0.049	0.054
			462	0.066	0.06
			463	0.035	0.035
			464	0.049	0.055
			465	0.057	0.058
			466	0.046	0.049
			467	0.052	0.044
			468	0.055	0.048
			469	0.057	0.054
			470	0.065	0.054
			471	0.068	0.06
			472	0.071	0.056
			473	0.067	0.058
			474	0.077	0.073
			475	0.073	0.071
			476	0.073	0.072
			477	0.077	0.074
			478	0.081	0.075
			479	0.083	0.074
			480	0.083	0.07
			481	0.081	0.072
			482	0.087	0.079
			483	0.084	0.074
			484	0.091	0.085
			485	0.089	0.079
			486	0.089	0.079
			487	0.089	0.082
			488	0.095	0.077
			489	0.098	0.088
			490	0.093	0.083
			491	0.095	0.082
			492	0.101	0.083
			493	0.106	0.091
			494	0.104	0.091
			495	0.102	0.085
			496	0.107	0.089
			497	0.102	0.086
			498	0.104	0.083
			499	0.113	0.093
			500	0.112	0.094
			501	0.108	0.082
			502	0.113	0.093
			503	0.113	0.089
			504	0.112	0.089
			505	0.112	0.094
			506	0.118	0.096
			507	0.11	0.087
			508	0.118	0.094
			509	0.108	0.082
			510	0.11	0.085
			511	0.12	0.096
			512	0.121	0.098
			513	0.116	0.09
			514	0.119	0.091
			515	0.119	0.094
			516	0.112	0.089
			517	0.118	0.094
			518	0.121	0.097
			519	0.118	0.089
			520	0.116	0.087
			521	0.123	0.098
			522	0.118	0.088
			523	0.115	0.079
			524	0.109	0.079
			525	0.107	0.075
			526	0.111	0.078
			527	0.112	0.075
			528	0.11	0.079
			529	0.101	0.067
			530	0.104	0.068
			531	0.098	0.057
			532	0.107	0.06
			533	0.101	0.058
			534	0.108	0.064
			535	0.096	0.052
			536	0.101	0.055
			537	0.092	0.048
			538	0.086	0.043
			539	0.082	0.031
			540	0.085	0.04
			541	0.081	0.039
			542	0.074	0.032
			543	0.072	0.026
			544	0.072	0.028
			545	0.073	0.027
			546	0.076	0.031
			547	0.071	0.023
			548	0.067	0.023
			549	0.068	0.026
			550	0.064	0.019
			551	0.06	0.013
			552	0.063	0.012
			553	0.058	0.006
			554	0.062	0.009
			555	0.064	0.008
			556	0.061	0.003
			557	0.061	0.004
			558	0.065	0.004
			559	0.068	0.003
			560	0.061	-0.004
			561	0.063	-0.001
			562	0.061	0
			563	0.062	0.002
			564	0.054	-0.006
			565	0.055	-0.001
			566	0.047	-0.008
			567	0.044	-0.01
			568	0.042	-0.01
			569	0.046	-0.003
			570	0.042	-0.006
			571	0.039	-0.01
			572	0.042	-0.004
			573	0.036	-0.008
			574	0.037	-0.007
			575	0.039	-0.003
			576	0.036	-0.011
			577	0.032	-0.01
			578	0.032	-0.012
			579	0.032	-0.01
			580	0.03	-0.016
			581	0.031	-0.016
			582	0.031	-0.011
			583	0.031	-0.01
			584	0.033	-0.007
			585	0.03	-0.01
			586	0.027	-0.016
			587	0.03	-0.012
			588	0.03	-0.011
			589	0.028	-0.016
			590	0.03	-0.011
			591	0.032	-0.011
			592	0.031	-0.012
			593	0.03	-0.015
			594	0.033	-0.009
			595	0.027	-0.015
			596	0.029	-0.014
			597	0.029	-0.012
			598	0.028	-0.012
			599	0.031	-0.012
			600	0.028	-0.015
			601	0.028	-0.014
			602	0.027	-0.014
			603	0.024	-0.018
			604	0.023	-0.016
			605	0.02	-0.021
			606	0.023	-0.018
			607	0.024	-0.015
			608	0.024	-0.017
			609	0.027	-0.016
			610	0.023	-0.017
			611	0.023	-0.016
			612	0.023	-0.018
			613	0.025	-0.019
			614	0.026	-0.017
			615	0.026	-0.016
			616	0.024	-0.019
			617	0.025	-0.016
			618	0.024	-0.019
			619	0.026	-0.015
			620	0.026	-0.016
			621	0.028	-0.013
			622	0.025	-0.018
			623	0.023	-0.017
			624	0.023	-0.025
			625	0.024	-0.021
			626	0.024	-0.019
			627	0.023	-0.024
			628	0.027	-0.017
			629	0.025	-0.024
			630	0.025	-0.018
			631	0.025	-0.018
			632	0.022	-0.018
			633	0.026	-0.016
			634	0.024	-0.017
			635	0.026	-0.015
			636	0.02	-0.02
			637	0.026	-0.017
			638	0.023	-0.016
			639	0.024	-0.016
			640	0.024	-0.014
			641	0.023	-0.016
			642	0.02	-0.018
			643	0.021	-0.014
			644	0.022	-0.014
			645	0.022	-0.012
			646	0.02	-0.014
			647	0.02	-0.013
			648	0.02	-0.013
			649	0.02	-0.011
			650	0.019	-0.014
			651	0.019	-0.011
			652	0.018	-0.011
			653	0.018	-0.011
			654	0.018	-0.012
			655	0.018	-0.012
			656	0.018	-0.011
			657	0.018	-0.011
			658	0.017	-0.013
			659	0.018	-0.011
			660	0.018	-0.012
			661	0.017	-0.013
			662	0.016	-0.013
			663	0.017	-0.011
			664	0.016	-0.012
			665	0.017	-0.009
			666	0.02	-0.006
			667	0.017	-0.011
			668	0.015	-0.014
			669	0.016	-0.012
			670	0.016	-0.011
			671	0.014	-0.014
			672	0.017	-0.01
			673	0.015	-0.012
			674	0.017	-0.012
			675	0.015	-0.012
			676	0.014	-0.011
			677	0.016	-0.011
			678	0.015	-0.011
			679	0.017	-0.009
			680	0.017	-0.01
			681	0.013	-0.012
			682	0.014	-0.01
			683	0.017	-0.01
			684	0.014	-0.013
			685	0.016	-0.01
			686	0.015	-0.009
			687	0.013	-0.012
			688	0.015	-0.01
			689	0.016	-0.01
			690	0.014	-0.011
			691	0.015	-0.009
			692	0.014	-0.009
			693	0.015	-0.01
			694	0.015	-0.007
			695	0.014	-0.011
			696	0.012	-0.012
			697	0.016	-0.008
			698	0.013	-0.01
			699	0.013	-0.009
			700	0.014	-0.01
			701	0.013	-0.009
			702	0.011	-0.013
			703	0.013	-0.01
			704	0.014	-0.01
			705	0.014	-0.012
			706	0.013	-0.009
			707	0.012	-0.012
			708	0.013	-0.01
			709	0.014	-0.01
			710	0.012	-0.014
			711	0.014	-0.01
			712	0.013	-0.011
			713	0.013	-0.012
			714	0.015	-0.011
			715	0.014	-0.009
			716	0.012	-0.013
			717	0.01	-0.013
			718	0.011	-0.013
			719	0.011	-0.01
			720	0.011	-0.011
			721	0.013	-0.009
			722	0.012	-0.01
			723	0.009	-0.013
			724	0.009	-0.011
			725	0.013	-0.006
			726	0.009	-0.01
			727	0.007	-0.014
			728	0.01	-0.011
			729	0.006	-0.014
			730	0.007	-0.013
			731	0.007	-0.011
			732	0.005	-0.011
			733	0.008	-0.01
			734	0.006	-0.01
			735	0.004	-0.015
			736	0.007	-0.011
			737	0.005	-0.011
			738	0.006	-0.011
			739	0.002	-0.017
			740	0.008	-0.008
			741	0.006	-0.011
			742	0.005	-0.011
			743	0.006	-0.012
			744	0.004	-0.012
			745	0.004	-0.012
			746	0.004	-0.012
			747	0.007	-0.01
			748	0.005	-0.013
			749	0.005	-0.014
			750	0.005	-0.012
			751	0.006	-0.009
			752	0.006	-0.009
			753	0.003	-0.016
			754	0.005	-0.011
			755	0.003	-0.016
			756	0.003	-0.015
			757	0.003	-0.013
			758	0.003	-0.013
			759	0.004	-0.013
			760	0.007	-0.006
			761	0.007	-0.001
			762	0.008	0.001
			763	0.008	0.004
			764	0.006	0
			765	0.006	0
			766	0.005	-0.003
			767	0.005	-0.002
			768	0.005	-0.001
			769	0.007	0.002
			770	0.005	0
			771	0.003	-0.003
			772	0.004	-0.003
			773	0.006	0.001
			774	0.007	0.005
			775	0.005	0.002
			776	0.005	0.003
			777	0.002	-0.002
			778	0.004	0
			779	0.007	0.004
			780	0.004	0.003
			781	0.001	0
			782	0.004	0.001
			783	0.006	0.003
			784	0.003	0
			785	0.004	0.002
			786	0.004	0.002
			787	0.001	-0.001
			788	0.005	0.004
			789	0.002	0.002
			790	0.001	-0.003
			791	0	-0.004
			792	0.002	0
			793	0.003	0.003
			794	-0.001	-0.001
			795	-0.001	-0.001
			796	0.001	0.002
			797	0.002	0
			798	0.001	0.001
			799	0.003	0.005
			800	0.001	0.001

## Sheet: 8_blue_Q_60m
			Wavelength (nm)	8_blue_Q_60m	8_blue_Q_60m normalized for peak detection
			400	-0.081	-0.083
			401	-0.05	-0.015
			402	-0.045	-0.008
			403	-0.064	0.008
			404	-0.056	0.007
			405	-0.066	-0.022
			406	-0.06	-0.035
			407	-0.044	0.007
			408	-0.042	-0.008
			409	-0.041	-0.004
			410	-0.048	-0.021
			411	-0.034	0.036
			412	-0.046	-0.014
			413	-0.017	0.01
			414	-0.031	0.013
			415	-0.042	-0.014
			416	-0.015	0.011
			417	-0.029	-0.022
			418	-0.004	0.017
			419	-0.028	-0.011
			420	-0.02	-0.021
			421	-0.039	-0.041
			422	-0.027	-0.013
			423	-0.023	-0.015
			424	-0.01	-0.01
			425	-0.011	-0.008
			426	-0.01	-0.022
			427	-0.015	-0.001
			428	-0.008	-0.019
			429	-0.007	-0.024
			430	-0.001	-0.001
			431	0.007	-0.003
			432	-0.006	-0.008
			433	-0.002	0
			434	-0.004	-0.003
			435	-0.001	-0.002
			436	0.016	0.009
			437	-0.01	-0.025
			438	0	-0.018
			439	0.013	0.006
			440	0.033	0.03
			441	0.009	-0.006
			442	0.01	-0.01
			443	0.031	0.028
			444	0.003	-0.005
			445	0.017	0.007
			446	0.022	0.013
			447	0.033	0.02
			448	0.03	0.009
			449	0.017	0.009
			450	0.018	0.022
			451	0.027	0.022
			452	0.033	0.03
			453	0.039	0.032
			454	0.033	0.034
			455	0.038	0.046
			456	0.046	0.044
			457	0.04	0.032
			458	0.038	0.034
			459	0.035	0.026
			460	0.047	0.044
			461	0.052	0.057
			462	0.05	0.044
			463	0.046	0.046
			464	0.053	0.059
			465	0.053	0.054
			466	0.065	0.068
			467	0.066	0.058
			468	0.064	0.057
			469	0.069	0.066
			470	0.076	0.065
			471	0.068	0.06
			472	0.07	0.055
			473	0.079	0.07
			474	0.063	0.059
			475	0.076	0.074
			476	0.075	0.074
			477	0.078	0.075
			478	0.07	0.064
			479	0.076	0.067
			480	0.094	0.081
			481	0.088	0.079
			482	0.087	0.079
			483	0.091	0.081
			484	0.081	0.075
			485	0.093	0.083
			486	0.092	0.082
			487	0.092	0.085
			488	0.098	0.08
			489	0.095	0.085
			490	0.095	0.085
			491	0.099	0.086
			492	0.106	0.088
			493	0.101	0.086
			494	0.101	0.088
			495	0.112	0.095
			496	0.111	0.093
			497	0.112	0.096
			498	0.107	0.086
			499	0.117	0.097
			500	0.112	0.094
			501	0.105	0.079
			502	0.107	0.087
			503	0.107	0.083
			504	0.112	0.089
			505	0.115	0.097
			506	0.112	0.09
			507	0.113	0.09
			508	0.118	0.094
			509	0.122	0.096
			510	0.116	0.091
			511	0.115	0.091
			512	0.127	0.104
			513	0.118	0.092
			514	0.122	0.094
			515	0.111	0.086
			516	0.105	0.082
			517	0.116	0.092
			518	0.108	0.084
			519	0.115	0.086
			520	0.11	0.081
			521	0.106	0.081
			522	0.113	0.083
			523	0.107	0.071
			524	0.112	0.082
			525	0.099	0.067
			526	0.105	0.072
			527	0.108	0.071
			528	0.098	0.067
			529	0.097	0.063
			530	0.095	0.059
			531	0.098	0.057
			532	0.098	0.051
			533	0.083	0.04
			534	0.093	0.049
			535	0.087	0.043
			536	0.073	0.027
			537	0.078	0.034
			538	0.079	0.036
			539	0.074	0.023
			540	0.066	0.021
			541	0.062	0.02
			542	0.061	0.019
			543	0.064	0.018
			544	0.061	0.017
			545	0.059	0.013
			546	0.06	0.015
			547	0.055	0.007
			548	0.059	0.015
			549	0.057	0.015
			550	0.054	0.009
			551	0.056	0.009
			552	0.054	0.003
			553	0.054	0.002
			554	0.058	0.005
			555	0.054	-0.002
			556	0.052	-0.006
			557	0.056	-0.001
			558	0.055	-0.006
			559	0.055	-0.01
			560	0.053	-0.012
			561	0.05	-0.014
			562	0.053	-0.008
			563	0.05	-0.01
			564	0.048	-0.012
			565	0.047	-0.009
			566	0.044	-0.011
			567	0.047	-0.007
			568	0.039	-0.013
			569	0.036	-0.013
			570	0.033	-0.015
			571	0.035	-0.014
			572	0.03	-0.016
			573	0.032	-0.012
			574	0.03	-0.014
			575	0.028	-0.014
			576	0.025	-0.022
			577	0.026	-0.016
			578	0.027	-0.017
			579	0.028	-0.014
			580	0.027	-0.019
			581	0.027	-0.02
			582	0.028	-0.014
			583	0.023	-0.018
			584	0.024	-0.016
			585	0.024	-0.016
			586	0.024	-0.019
			587	0.029	-0.013
			588	0.025	-0.016
			589	0.025	-0.019
			590	0.022	-0.019
			591	0.022	-0.021
			592	0.025	-0.018
			593	0.026	-0.019
			594	0.025	-0.017
			595	0.028	-0.014
			596	0.024	-0.019
			597	0.027	-0.014
			598	0.028	-0.012
			599	0.022	-0.021
			600	0.022	-0.021
			601	0.024	-0.018
			602	0.022	-0.019
			603	0.024	-0.018
			604	0.022	-0.017
			605	0.023	-0.018
			606	0.019	-0.022
			607	0.022	-0.017
			608	0.02	-0.021
			609	0.023	-0.02
			610	0.023	-0.017
			611	0.02	-0.019
			612	0.024	-0.017
			613	0.025	-0.019
			614	0.023	-0.02
			615	0.021	-0.021
			616	0.024	-0.019
			617	0.022	-0.019
			618	0.023	-0.02
			619	0.024	-0.017
			620	0.025	-0.017
			621	0.026	-0.015
			622	0.026	-0.017
			623	0.023	-0.017
			624	0.022	-0.026
			625	0.024	-0.021
			626	0.024	-0.019
			627	0.021	-0.026
			628	0.024	-0.02
			629	0.023	-0.026
			630	0.026	-0.017
			631	0.024	-0.019
			632	0.02	-0.02
			633	0.024	-0.018
			634	0.026	-0.015
			635	0.024	-0.017
			636	0.024	-0.016
			637	0.022	-0.021
			638	0.025	-0.014
			639	0.025	-0.015
			640	0.025	-0.013
			641	0.022	-0.017
			642	0.022	-0.016
			643	0.023	-0.012
			644	0.019	-0.017
			645	0.021	-0.013
			646	0.016	-0.018
			647	0.017	-0.016
			648	0.018	-0.015
			649	0.017	-0.014
			650	0.017	-0.016
			651	0.016	-0.014
			652	0.014	-0.015
			653	0.015	-0.014
			654	0.016	-0.014
			655	0.015	-0.015
			656	0.015	-0.014
			657	0.015	-0.014
			658	0.015	-0.015
			659	0.014	-0.015
			660	0.016	-0.014
			661	0.016	-0.014
			662	0.015	-0.014
			663	0.014	-0.014
			664	0.018	-0.01
			665	0.018	-0.008
			666	0.016	-0.01
			667	0.017	-0.011
			668	0.014	-0.015
			669	0.015	-0.013
			670	0.018	-0.009
			671	0.015	-0.013
			672	0.015	-0.012
			673	0.015	-0.012
			674	0.016	-0.013
			675	0.014	-0.013
			676	0.015	-0.01
			677	0.014	-0.013
			678	0.015	-0.011
			679	0.014	-0.012
			680	0.014	-0.013
			681	0.013	-0.012
			682	0.011	-0.013
			683	0.012	-0.015
			684	0.015	-0.012
			685	0.016	-0.01
			686	0.012	-0.012
			687	0.015	-0.01
			688	0.014	-0.011
			689	0.012	-0.014
			690	0.012	-0.013
			691	0.016	-0.008
			692	0.014	-0.009
			693	0.012	-0.013
			694	0.014	-0.008
			695	0.011	-0.014
			696	0.015	-0.009
			697	0.012	-0.012
			698	0.011	-0.012
			699	0.013	-0.009
			700	0.01	-0.014
			701	0.013	-0.009
			702	0.013	-0.011
			703	0.013	-0.01
			704	0.013	-0.011
			705	0.011	-0.015
			706	0.012	-0.01
			707	0.013	-0.011
			708	0.012	-0.011
			709	0.012	-0.012
			710	0.015	-0.011
			711	0.012	-0.012
			712	0.011	-0.013
			713	0.014	-0.011
			714	0.011	-0.015
			715	0.013	-0.01
			716	0.011	-0.014
			717	0.013	-0.01
			718	0.012	-0.012
			719	0.01	-0.011
			720	0.012	-0.01
			721	0.012	-0.01
			722	0.01	-0.012
			723	0.011	-0.011
			724	0.007	-0.013
			725	0.009	-0.01
			726	0.009	-0.01
			727	0.007	-0.014
			728	0.006	-0.015
			729	0.009	-0.011
			730	0.008	-0.012
			731	0.007	-0.011
			732	0.007	-0.009
			733	0.01	-0.008
			734	0.006	-0.01
			735	0.006	-0.013
			736	0.006	-0.012
			737	0.006	-0.01
			738	0.005	-0.012
			739	0.006	-0.013
			740	0.005	-0.011
			741	0.007	-0.01
			742	0.006	-0.01
			743	0.004	-0.014
			744	0.008	-0.008
			745	0.008	-0.008
			746	0.008	-0.008
			747	0.005	-0.012
			748	0.006	-0.012
			749	0.006	-0.013
			750	0.005	-0.012
			751	0.009	-0.006
			752	0.007	-0.008
			753	0.005	-0.014
			754	0.006	-0.01
			755	0.006	-0.013
			756	0.007	-0.011
			757	0.008	-0.008
			758	0.006	-0.01
			759	0.007	-0.01
			760	0.007	-0.006
			761	0.007	-0.001
			762	0.008	0.001
			763	0.007	0.003
			764	0.006	0
			765	0.006	0
			766	0.005	-0.003
			767	0.006	-0.001
			768	0.008	0.002
			769	0.005	0
			770	0.005	0
			771	0.004	-0.002
			772	0.004	-0.003
			773	0.005	0
			774	0.001	-0.001
			775	0.003	0
			776	0.006	0.004
			777	0.005	0.001
			778	0.002	-0.002
			779	0.003	0
			780	0	-0.001
			781	0.003	0.002
			782	0.002	-0.001
			783	0.003	0
			784	0.004	0.001
			785	0.002	0
			786	0.002	0
			787	0.003	0.001
			788	0	-0.001
			789	0.001	0.001
			790	0.002	-0.002
			791	0	-0.004
			792	0.003	0.001
			793	0.001	0.001
			794	0.003	0.003
			795	0.002	0.002
			796	0.001	0.002
			797	-0.002	-0.004
			798	0.001	0.001
			799	-0.001	0.001
			800	0.001	0.001

[truncated: 37 more sheets: 9_green_M_0m, 10_yellow_L_0m, 11_green_M_0m, 12_green_M_0m, 13_green_M_0m, 14_green_M_0m, 15_green_M_0m, 16_green_M_0m, 17_green_M_0m, 18_green_M_0m, 19_green_M_0m, 20_green_M_0m, 21_green_M_20m, 22_green_M_20m, 23_blue_Q_20m, 24_blue_Q_20m, 25_green_M_20m, 26_green_M_20m, 27_blue_Q_20m, 28_green_L_20m …]
